# Supplementary material for: Changes in skeletal muscle gene expression following clenbuterol administration
Source: BMC Genomics. 2006 Dec 20;7:320. doi: 10.1186/1471-2164-7-320 (PMC1766935; doi:10.1186/1471-2164-7-320)
Supplement: Additional File 1 — Analysis results for all detected genes. Results from all analyses completed for all genes are provided in the Excel (.xls) file. 'AffyID', 'Gene Symbol', and 'Entrez Gene ID' show the annotation used for analysis of gene ontology categories. 'Cluster' represents the cluster (1–10, see Figure 3) to which the gene belongs. 'Rank' is the relative order of overall P-value (lowest = 1, highest = 22,605) for all genes. 'P-value' represents the effect of treatment (control, 24 h clenbuterol, 10 D clenbuterol) from analysis of variance. 'Normality' shows the result of testing the hypothesis that residuals from the analysis of variance are normally distributed (0 = fail to reject, 1 = reject the hypothesis, suggesting non-normal distribution of residuals). 'Contrast 24 h-C' and 'Contrast 10 D-C' and Contrast 24 h-10 D' are the P-values resulting from the contrast comparing the 24 h clenbuterol to control, 10 D clenbuterol to control, and 24 h clenbuterol to 10 D clenbuterol treatments, respectively. 'Mean C (log)', 'Mean 24 h (log)', and 'Mean 10 D (log)' show the mean normalized expression of the log transformed data for each treatment. These represent the values used for all statistical analyses. 'Mean C', 'Mean 24 h', and 'Mean 10 D' show the mean normalized expression of the raw data for each treatment. These values were used to estimate fold-change differences between treatments. 'GO Category' represents the Gene Ontology category to which the gene belonged, if the category was found to be over-represented by the EASE analysis. IS = intracellular signalling cascade, TL = translation, TC = transcription, AA = amino acid and derivative metabolism. [file 1471-2164-7-320-S1.xls]

## Sheet: NEW SUPP
AffyID	Gene Symbol	Entrez Gene ID	Cluster	Rank	P-value	Normality	Contrast 24h-C	Contrast 10d-C	Contrast 24h-10d	Mean C (log)	Mean 24h (log)	Mean 10d (log)	Mean C	Mean 24h	Mean 10d	GO Category
1424638_at	Cdkn1a	12575	10	1	3.62e-06	0	1.41e-06	0.0024651	8.54124e-06	-0.229381	2.91553	0.600808	0.80167	18.5259	1.87869	.
1454971_x_at	Tsc22d1	21807	1	2	4.49e-06	0	3.18e-06	0.846015	3.41957e-06	2.05134	1.63301	2.04619	7.77861	5.12287	7.74003	.
1417962_s_at	Ghr	14600	1	3	6.2e-06	0	2.68e-06	0.0121499	1.05676e-05	2.84035	2.13351	2.69272	17.1229	8.45719	14.7865	.
1417109_at	Tinagl	94242	1	4	8.15e-06	0	2.7e-06	0.000601456	4.6595e-05	0.422354	1.27913	0.753949	1.52605	3.60006	2.12898	.
1439836_at	Asb15	78910	9	5	1.11e-05	0	5.38e-06	0.0562887	1.45382e-05	2.54017	0.847589	2.27514	12.7055	2.36018	9.78547	IS
1417357_at	Emd	13726	3	6	1.45e-05	0	7.32e-06	0.0949164	1.74573e-05	0.230718	1.93334	0.466594	1.26067	7.00873	1.60538	.
1416313_at	AI839562	56772	9	7	1.79e-05	0	1.16e-05	0.600456	1.4897e-05	1.30234	0.312235	1.26092	3.68525	1.36803	3.54732	.
1416156_at	Vcl	22330	1	8	2.34e-05	0	1.08e-05	3.3e-05	0.0581559	1.84515	2.56066	2.43562	6.33799	12.9492	11.4511	.
1434985_a_at	Eif4a1	13681	1	9	2.73e-05	0	1.23e-05	0.0484524	4.12888e-05	1.31961	1.9818	1.44466	3.74289	7.26662	4.24919	.
1417574_at	Cxcl12	20315	3	10	2.81e-05	0	2.9e-05	0.243544	1.54999e-05	1.17269	2.19402	1.0556	3.23539	8.97215	2.90406	.
1458455_at	C130068O12Rik	223513	3	11	2.85e-05	0	2.43e-05	0.559039	1.8036e-05	2.30637	3.74278	2.22999	10.1377	42.2828	9.40813	.
1428804_at	4933428A15Rik	71306	1	12	3.46e-05	1	0.0538728	5.24e-05	1.55146e-05	0.878638	0.713188	1.58261	2.40775	2.04075	4.90206	.
1421425_a_at	Dscr1l1	53901	1	13	3.61e-05	0	1.23e-05	0.00310911	0.000163065	1.44865	0.759849	1.19789	4.26377	2.14265	3.3145	IS
1435824_at	Yy1	22632	1	14	3.63e-05	0	1.43e-05	7.96e-05	0.0164829	0.616088	0.950672	0.864182	1.85255	2.5884	2.37352	TC
1448907_at	Thop1	50492	1	15	4.07e-05	0	1.89e-05	0.078581	5.69745e-05	-0.510381	0.289974	-0.370867	0.601755	1.34046	0.690858	IS
1452707_at	4631423F02Rik	70788	3	16	4.11e-05	0	1.75e-05	0.0380528	7.05117e-05	1.998	3.46021	2.31272	7.37554	31.9964	10.2647	.
1451372_a_at	Art1	11870	1	17	4.51e-05	0	3.17e-05	0.900609	3.39487e-05	2.76156	2.01721	2.75283	15.8802	7.51939	15.7349	.
1448279_at	Arpc3	56378	1	18	4.53e-05	0	1.83e-05	0.0250796	9.02969e-05	1.35662	2.24369	1.57205	3.89329	9.44368	4.83446	.
1416256_a_at	Tubb5	22154	1	19	5.63e-05	0	2.28e-05	0.0286121	0.000112148	0.942881	1.78501	1.14797	2.56817	5.97853	3.16529	.
1440838_at	Unknown	.	1	20	6.19e-05	0	2.55e-05	0.0363028	0.000115836	0.824844	0.126839	0.662357	2.28706	1.13839	1.93985	.
1439616_at	Unknown	.	4	21	6.84e-05	0	3.3e-05	8.77e-05	0.133242	0.629888	1.9128	1.71091	1.90566	6.79551	5.54593	.
1449088_at	Fbp2	14120	4	22	7.03e-05	0	2.29e-05	0.000492919	0.00257515	1.12839	2.51299	1.92993	3.13181	12.3567	6.93025	.
1452843_at	Il6st	16195	1	23	7.33e-05	0	2.4e-05	0.000462413	0.00309297	1.54264	2.02362	1.8268	4.6871	7.56765	6.21479	.
1460392_a_at	1810057B09Rik	223527	3	24	7.56e-05	0	3.9e-05	0.215439	8.57943e-05	0.0583474	1.07137	0.18924	1.06772	2.93237	1.2107	.
1455218_at	6330503K22Rik	101565	1	25	7.74e-05	0	3.64e-05	0.000104526	0.116202	-0.621053	0.18187	0.0460385	0.538838	1.20023	1.0523	.
1422798_at	Cntnap2	66797	9	26	8.22e-05	1	2.64e-05	0.00206455	0.000748566	-0.287348	-1.33124	-0.758313	0.752976	0.265132	0.470933	.
1431043_at	Kbtbd5	72330	1	27	9.29e-05	0	5.49e-05	0.478604	8.54018e-05	2.7807	3.63972	2.84498	16.1318	38.147	17.3608	.
1427556_at	LOC228785	228785	9	28	9.4e-05	0	8.03e-05	0.612632	5.87139e-05	2.58663	1.77018	2.63279	13.3004	5.89775	13.9907	.
1423396_at	Agt	11606	2	29	9.57e-05	0	3.07e-05	0.000899638	0.00223555	-1.64841	0.368326	-0.551014	0.19297	1.51281	0.576657	.
1418571_at	Tnfrsf12a	27279	10	30	0.000104156	0	4.71e-05	0.100059	0.000152396	-1.13841	2.42453	-0.470841	0.320662	11.3511	0.721591	.
1416505_at	Nr4a1	15370	1	31	0.000105021	0	3.96e-05	0.0222735	0.000264627	2.3384	1.83271	2.19369	10.3661	6.26782	8.97232	.
1416328_a_at	Atp6v0e	11974	1	32	0.00010965	0	4.73e-05	0.000179342	0.0724458	0.396174	0.964741	0.84531	1.49175	2.62533	2.32933	.
1434303_at	9430025M21Rik	77300	1	33	0.000112542	0	3.58e-05	0.00181367	0.00142603	1.13075	2.08381	1.59607	3.10381	8.0701	4.96027	.
1438510_a_at	Hars	15115	1	34	0.000118695	0	5.24e-05	0.0892865	0.000183237	-0.35599	0.0199139	-0.281196	0.700809	1.02093	0.755472	AA-TL
1418326_at	Slc7a5	20539	2	35	0.000121684	0	4.44e-05	0.000353014	0.0177326	-2.4134	0.223497	-0.59152	0.0916323	1.27857	0.580422	AA
1428662_a_at	Hod	74318	1	36	0.000122982	0	6.32e-05	0.247048	0.000139052	0.622662	1.40576	0.724634	1.86699	4.0958	2.07118	TC
1444232_at	Prkg1	19091	9	37	0.000125102	0	5.39e-05	0.0762563	0.000205121	2.2748	1.18726	2.0451	9.73584	3.29554	7.813	.
1416379_at	Panx1	55991	4	38	0.000125378	0	0.000161783	6e-05	0.160409	-1.72372	-0.598317	-0.38213	0.180989	0.55319	0.686556	.
1449036_at	Rnf128	66889	3	39	0.000144025	0	4.65e-05	0.00369516	0.00115907	0.07688	1.63158	0.764956	1.09268	5.13067	2.18799	.
1416431_at	2310057H16Rik	67951	10	40	0.000146038	0	5.66e-05	0.0352076	0.000328877	-2.0636	1.43981	-1.11874	0.134481	4.41852	0.35088	.
1448484_at	Amd1	11702	9	41	0.00015137	0	5.38e-05	0.015451	0.000502016	4.02708	2.83845	3.63426	56.7586	17.1405	38.0914	AA
1447160_at	Unknown	.	1	42	0.00015393	0	5.05e-05	0.00550628	0.000953805	1.78886	2.23674	1.9738	5.99413	9.36709	7.20137	.
1453851_a_at	Gadd45g	23882	9	43	0.000154877	0	0.000139866	0.533597	9.20508e-05	1.26259	-0.210852	1.37629	3.53703	0.826945	4.05005	IS
1422557_s_at	Mt1	17748	2	44	0.000164138	0	5.45e-05	0.00692392	0.000896927	1.21454	3.55872	2.14786	3.37308	37.4897	8.71188	IS
1440884_s_at	A530047J11Rik	103767	1	45	0.000169965	0	0.000410791	0.0323759	6.4592e-05	1.87162	1.31957	2.08893	6.5028	3.76249	8.10184	.
1418111_at	1810008K16Rik	67366	5	46	0.000174896	0	5.81e-05	0.000944054	0.00737102	-2.66308	-4.47525	-3.75548	0.0704205	0.0116492	0.0237739	.
1437401_at	Igf1	16000	1	47	0.000176747	1	0.000178689	0.381482	9.6888e-05	1.49877	2.3089	1.40535	4.54301	10.0648	4.07792	.
1426440_at	Dhrs7	66375	1	48	0.000182143	0	6.74e-05	0.0265174	0.000490157	1.03511	0.457549	0.861706	2.82571	1.58271	2.36733	.
1424058_at	3110038B19Rik	73137	4	49	0.000188845	0	6.12e-05	0.00487959	0.00142704	-0.147873	0.955426	0.335533	0.873135	2.61167	1.40154	.
1455643_s_at	AW550801	104662	1	50	0.000191388	1	0.000189648	0.410649	0.000106195	1.39183	2.13509	1.31072	4.02264	8.56727	3.70906	.
1451751_at	Ddit4l	73284	1	51	0.000210837	0	7.57e-05	0.021678	0.000652408	2.4132	3.04944	2.61859	11.199	21.1885	13.7171	.
1421466_at	Asb10	117590	9	52	0.000224062	0	8.84e-05	0.0522246	0.00046941	2.07583	0.713079	1.72132	8.01047	2.04673	5.7283	IS
1416831_at	Neu1	18010	1	53	0.000239547	0	0.000112588	0.182441	0.000316052	-0.899746	-0.401892	-0.815363	0.406762	0.669806	0.443951	.
1451924_a_at	Edn1	13614	1	54	0.000244042	0	8.88e-05	0.0269504	0.000706139	-0.917795	0.0907433	-0.601296	0.401151	1.10815	0.549032	.
1427400_at	Lbx1h	16814	1	55	0.000244505	0	7.96e-05	0.00635195	0.00173495	1.32463	0.725569	1.06485	3.7709	2.07034	2.90404	.
1425099_a_at	Arntl	11865	3	56	0.000246238	0	0.000179291	0.97068	0.000174688	-0.715856	0.410452	-0.721129	0.496912	1.52384	0.486708	.
1457671_at	9330120H11Rik	319890	1	57	0.000265783	0	0.000151129	0.48531	0.000252239	1.50513	0.910607	1.45276	4.52928	2.48586	4.28339	.
1430149_at	Ndufa3	66091	4	58	0.0002681	0	0.000168942	0.000222254	0.704112	-1.27016	-0.330813	-0.376057	0.283124	0.725291	0.687463	.
1454992_at	4831426K01Rik	100646	1	59	0.000278852	0	0.000178977	0.747816	0.00022596	0.547674	1.1449	0.572236	1.73084	3.16007	1.77444	.
1434784_s_at	Unknown	.	1	60	0.000283637	0	0.000242733	0.648764	0.00017401	-0.193666	-0.591636	-0.169055	0.824222	0.554069	0.846475	.
1426502_s_at	Gpt1	76282	1	61	0.000290788	0	0.00173949	0.00897901	9.57767e-05	0.233833	0.523083	0.02856	1.26587	1.68988	1.02988	.
1429508_at	2310057M21Rik	68277	1	62	0.000297163	0	0.000108801	0.0322761	0.000829703	1.23621	1.82563	1.41891	3.44284	6.21008	4.15721	.
1433725_at	Acvr1b	11479	1	63	0.000297259	0	9.87e-05	0.0104321	0.00161516	1.64429	0.767348	1.29058	5.19779	2.16976	3.64444	.
1438069_a_at	Rbm5	83486	7	64	0.000297497	0	0.000170743	0.000277898	0.512975	-0.597638	-1.51595	-1.43863	0.553111	0.221056	0.238824	.
1427388_at	Lrrc2	74249	1	65	0.000301386	0	0.000409248	0.179829	0.000139327	0.202655	-0.333482	0.318185	1.22868	0.719637	1.37587	.
1433657_at	A130092J06Rik	241303	1	66	0.000301743	0	0.000337857	0.308561	0.000154156	1.69339	1.10527	1.78305	5.45603	3.02083	5.98534	.
1417061_at	Slc40a1	53945	9	67	0.000305577	0	0.000141153	0.179907	0.000415479	1.19906	0.273482	1.03462	3.35455	1.31788	2.8251	.
1422462_at	2700084L22Rik	67196	1	68	0.000312762	0	0.000105249	0.0131322	0.00148734	-1.40245	-0.506659	-1.05603	0.248902	0.602776	0.34862	.
1431697_at	Synj2	20975	1	69	0.000350488	0	0.510963	0.000199592	0.00032969	-0.786733	-0.836198	-1.35515	0.456603	0.434324	0.258567	.
1437711_x_at	Odc	18263	1	70	0.000372006	0	0.00011979	0.00365405	0.00577517	1.52143	2.04064	1.79355	4.58428	7.69917	6.03173	AA
1451707_s_at	1010001P06Rik	71699	7	71	0.000372726	0	0.000148408	0.000745466	0.0734698	1.25034	0.154375	0.434766	3.49811	1.17907	1.56445	.
1449002_at	Phlda3	27280	1	72	0.0003954	0	0.000130449	0.00232606	0.0112308	2.45792	2.95212	2.74618	11.6887	19.1575	15.6382	.
1428029_a_at	H2av	77605	1	73	0.000402603	0	0.000144531	0.0320675	0.00122869	1.28124	0.702247	1.09213	3.61497	2.02247	2.98372	.
1452787_a_at	Hrmt1l2	15469	1	74	0.000410479	1	0.000142767	0.023402	0.00150767	1.37403	1.95954	1.58144	3.95944	7.11213	4.87564	.
1419811_at	Unknown	.	1	75	0.000430146	0	0.00018836	0.148864	0.000654451	1.47912	0.675377	1.31507	4.42188	1.97298	3.73707	.
1436874_x_at	Slc25a5	11740	1	76	0.000432464	0	0.000238536	0.468025	0.000423827	1.39688	2.02295	1.45926	4.0478	7.60349	4.31505	.
1452035_at	Col4a1	12826	1	77	0.000457397	0	0.000446239	0.476343	0.000252789	2.24471	2.93988	2.16856	9.5421	18.9402	8.76773	.
1440007_at	Slc43a1	72401	9	78	0.000472411	0	0.000224434	0.24332	0.000598062	1.34551	0.37084	1.18507	3.84111	1.47836	3.27656	.
1456393_at	Pdcd4	18569	1	79	0.000473054	0	0.000379507	0.773992	0.000302982	0.478024	0.0623843	0.495506	1.6148	1.06789	1.64216	.
1418318_at	Rnf128	66889	4	80	0.000491974	0	0.00015867	0.0067268	0.00500709	0.472396	2.07891	1.25015	1.62013	8.15312	3.58328	.
1433799_at	Rdh13	108841	1	81	0.000495116	0	0.000270468	0.461863	0.000490478	0.139256	0.915725	0.219559	1.14995	2.51379	1.25721	.
1422126_a_at	4933433B15Rik	67725	1	82	0.000502568	0	0.000216989	0.14531	0.000788067	-0.807482	-0.0638022	-0.650123	0.446086	0.942948	0.526071	.
1452114_s_at	Igfbp5	16011	9	83	0.000505398	0	0.000186105	0.0461157	0.00135215	3.27742	1.86999	2.84346	26.5965	6.6368	17.4664	.
1422648_at	Slc7a2	11988	1	84	0.000505714	0	0.00102873	0.0804689	0.000199731	-0.719442	-1.31444	-0.508608	0.489387	0.270822	0.602652	AA
1418749_at	BC003498	80295	1	85	0.000510792	0	0.000391019	0.860736	0.000340347	0.679311	-0.0542161	0.69822	1.97762	0.953219	2.02493	.
1451447_at	Unknown	.	7	86	0.000526896	0	0.000195361	0.00136482	0.0500573	0.424262	-0.797691	-0.426793	1.55936	0.451277	0.660338	.
1434210_s_at	Slc25a26	67582	9	87	0.000541995	0	0.000477055	0.624119	0.000321249	0.921703	0.0264518	0.989202	2.51947	1.0465	2.69869	.
1455204_at	1110020B03Rik	71795	9	88	0.000548546	0	0.000182583	0.0158555	0.00291054	1.59746	0.54464	1.168	4.94193	1.7272	3.28838	.
1427893_a_at	Pmvk	68603	10	89	0.00056722	0	0.00043333	0.864255	0.000377717	-0.352108	1.88373	-0.409343	0.712341	7.42133	0.665629	.
1423238_at	Itgb1bp2	26549	1	90	0.000588368	0	0.00375494	0.0129666	0.000193192	2.49862	2.10934	2.7951	12.2543	8.26682	16.3711	.
1417163_at	Dusp10	63953	1	91	0.000628651	0	0.000203537	0.00574645	0.00887343	0.483676	-0.290599	0.0780807	1.62262	0.749756	1.09352	IS
1452148_at	Lrpap1	16976	1	92	0.000630505	0	0.000220141	0.00223425	0.0314537	-0.401228	0.100645	-0.077078	0.671307	1.10793	0.927265	.
1427138_at	LOC217831	217831	1	93	0.00063598	0	0.000240558	0.0650554	0.00150457	0.059903	-0.675879	-0.153799	1.06994	0.509927	0.860221	.
1418572_x_at	Tnfrsf12a	27279	10	94	0.000649692	1	0.000427447	0.846106	0.000501195	-0.667105	2.40567	-0.577995	0.544693	12.0511	0.629573	.
1424112_at	Igf2r	16004	1	95	0.000653571	0	0.000375967	0.000595743	0.580326	1.53272	1.07132	1.109	4.63675	2.92553	3.03967	.
1448166_a_at	Psmb1	19170	1	96	0.000658819	0	0.000223854	0.00285368	0.0235781	1.7819	2.11263	1.98586	5.95077	8.27193	7.29086	.
1428332_at	1500004A08Rik	216505	9	97	0.000685656	0	0.00036675	0.452373	0.000694778	1.50709	0.518024	1.39653	4.51714	1.67926	4.14618	.
1452307_at	Cables2	252966	1	98	0.000713167	0	0.00128166	0.119757	0.000291726	0.4601	0.293589	0.513238	1.58453	1.34257	1.67086	.
1440818_s_at	Sf3b1	81898	1	99	0.000717826	0	0.000286989	0.00138477	0.103267	1.32608	1.85287	1.71832	3.78582	6.3871	5.57889	.
1452262_at	Grpel2	17714	1	100	0.000721597	0	0.000396129	0.502122	0.000701442	0.555125	1.07704	0.607699	1.74844	2.94015	1.84199	.
1450884_at	Cd36	12491	1	101	0.000767702	0	0.000283482	0.0589881	0.00199912	0.720183	1.20144	0.868749	2.05663	3.32572	2.39559	.
1419663_at	Ogn	18295	1	102	0.000782194	0	0.00274644	0.000273253	0.0357101	0.698653	0.881901	0.983034	2.01308	2.41644	2.67446	.
1417499_at	Timm13a	30059	3	103	0.000801643	0	0.000818749	0.451553	0.000425269	1.53085	2.37956	1.42048	4.65443	10.9375	4.17221	.
1427364_a_at	Odc	18263	1	104	0.0008235	0	0.000423423	0.000884578	0.402495	0.52255	1.27382	1.17717	1.70403	3.59427	3.24962	.
1441682_s_at	1110004L07Rik	76284	1	105	0.000827308	0	0.000370669	0.214845	0.00116513	0.899146	1.84918	1.0828	2.46108	6.43565	2.98988	.
1447936_at	2410006H16Rik	69221	3	106	0.000833585	0	0.000421378	0.376806	0.000921644	0.658892	2.15294	0.862375	1.94983	8.68895	2.49448	.
1449315_at	Odz3	23965	9	107	0.000860143	0	0.000424156	0.342132	0.000993207	-0.849083	-1.79587	-0.988624	0.427947	0.167333	0.378919	.
1433296_at	2310045N14Rik	76755	9	108	0.000868607	0	0.00202767	0.076175	0.00032869	0.996193	-0.0203648	1.41503	2.75544	1.00189	4.18489	.
1456735_x_at	C130099A20Rik	235534	1	109	0.000871548	0	0.0055067	0.00028678	0.0166345	-1.0561	-0.854822	-0.698282	0.348243	0.425978	0.497796	.
1437869_at	3222402P14Rik	235542	1	110	0.000877518	0	0.000390626	0.211788	0.00125172	3.63911	2.96373	3.50628	38.126	19.475	33.5373	.
1425354_a_at	2010009L17Rik	66549	1	111	0.000886609	0	0.065253	0.00226141	0.000328512	0.714371	0.837032	0.437585	2.0437	2.31584	1.55098	.
1449211_at	Bpnt1	23827	1	112	0.000891806	0	0.001259	0.217604	0.000398649	-0.560403	-0.308002	-0.621378	0.570991	0.735696	0.538194	.
1459805_x_at	Unknown	.	1	113	0.000900582	0	0.000305012	0.0269599	0.00400307	0.402954	1.02729	0.647396	1.49755	2.79424	1.9282	.
1423247_at	Txndc4	76299	1	114	0.000906892	0	0.000332865	0.0610729	0.00241364	0.563334	1.09466	0.73039	1.75962	2.99231	2.08588	.
1416171_at	2310037I24Rik	69612	1	115	0.000913228	0	0.00574602	0.0171817	0.000300631	1.62768	1.88606	1.42649	5.10334	6.61014	4.16776	.
1450519_a_at	Prkaca	18747	1	116	0.000918376	0	0.000387956	0.00149143	0.161369	1.64627	1.32705	1.39871	5.1893	3.77592	4.05455	.
1453139_at	0610016O18Rik	67993	1	117	0.00092374	0	0.000303256	0.00612292	0.0162388	-0.747849	0.119518	-0.266076	0.475709	1.1329	0.774294	.
1426609_at	Unknown	.	1	118	0.000927444	0	0.000564735	0.000775852	0.714495	-0.547454	-0.204489	-0.224313	0.579013	0.816398	0.800146	.
1417645_at	Sspn	16651	9	119	0.0009651	0	0.000330632	0.0038842	0.032274	0.527243	-0.532692	-0.131386	1.69968	0.603412	0.877252	.
1420484_a_at	Vtn	22370	1	120	0.0009877	0	0.000682314	0.957909	0.000714373	0.0967652	0.576863	0.100889	1.10484	1.78284	1.11075	.
1442824_at	Unknown	.	9	121	0.000989314	0	0.00032177	0.00895246	0.0119225	-0.532635	-1.49053	-1.02727	0.589277	0.229212	0.359313	.
1453552_at	2310014F07Rik	69631	1	122	0.00101803	0	0.000333681	0.00706937	0.0162673	0.924788	0.224585	0.541211	2.53092	1.25214	1.73504	.
1448244_at	Lypla1	18777	1	123	0.00107591	0	0.00153184	0.000477661	0.223305	0.535306	0.853105	0.931743	1.71319	2.34789	2.5427	AA-TL
1452580_a_at	BC028768	353242	1	124	0.00107595	0	0.139107	0.000438724	0.00192042	0.728179	0.611833	0.253573	2.07338	1.85049	1.29175	.
1417818_at	Unknown	.	1	125	0.00108351	0	0.000352696	0.0123552	0.0099884	0.897712	1.72612	1.30175	2.46065	5.62969	3.72987	.
1446408_at	Hoxa10	15395	8	126	0.00108613	0	0.0587544	0.000392624	0.00309574	-0.195193	-0.544886	-1.26116	0.825408	0.583322	0.290723	.
1418426_at	Gtf2a1lf	71828	1	127	0.00108831	0	0.0667211	0.000399347	0.0028804	-1.11023	-1.29627	-1.699	0.330675	0.273731	0.183989	TC
1459126_at	Unknown	.	9	128	0.00110045	0	0.00211935	0.12045	0.000437881	-1.06591	-1.76669	-0.819659	0.348378	0.172577	0.443411	.
1458087_at	9.83e+24	237611	9	129	0.00110636	0	0.000684129	0.754932	0.000902862	3.28	2.4351	3.23688	26.6131	11.5804	25.7406	.
1448975_s_at	Ren1	19701	6	130	0.00110773	0	0.0176173	0.000363714	0.00749103	-2.12888	-0.726921	0.982941	0.14042	0.53022	2.73352	.
1422476_at	Ifi30	65972	2	131	0.00111302	0	0.000430729	0.00235991	0.100518	-0.281628	1.8908	1.28702	0.839942	6.6973	3.67014	.
1434505_a_at	6430548M08Rik	234797	2	132	0.00115309	0	0.000554125	0.00138255	0.329403	-2.15765	-0.165423	-0.482889	0.119701	0.926281	0.623908	.
1429328_at	Unknown	.	1	133	0.00116236	0	0.00883085	0.0158596	0.000380129	1.34325	1.69753	1.03411	3.83747	5.50662	2.82061	.
1436613_at	Coro6	216961	1	134	0.00117464	0	0.000411255	0.0453605	0.00402148	1.10235	0.633741	0.93464	3.02121	1.88618	2.55294	.
1425993_a_at	Hsp105	15505	1	135	0.00118236	0	0.00171018	0.22071	0.000520582	1.79013	2.1767	1.69176	6.03099	8.81898	5.43383	.
1422315_x_at	Phkg	18682	1	136	0.00119399	0	0.00120011	0.486942	0.000634087	2.06204	1.37083	2.151	7.86707	3.95868	8.72985	.
1417141_at	Igtp	16145	1	137	0.00121149	0	0.000757126	0.780247	0.000973079	0.423442	-0.154557	0.396591	1.53367	0.863196	1.48815	.
1417673_at	Grb14	50915	9	138	0.00123323	0	0.000408577	0.022529	0.00714379	0.495074	-0.558431	0.0391548	1.64317	0.577558	1.06349	IS
1439478_at	Unknown	.	3	139	0.0012704	0	0.00060964	0.335424	0.00152138	0.750953	2.10851	0.96821	2.14429	8.39454	2.72024	.
1416792_at	Ppm1g	14208	1	140	0.00127452	0	0.000849043	0.900695	0.000950296	0.931247	1.20011	0.93694	2.53785	3.32139	2.55854	.
1419252_at	Eps15	13858	1	141	0.00127783	0	0.000625891	0.365345	0.00147149	2.16085	1.60622	2.07744	8.68682	4.99538	8.04667	.
1439400_x_at	Unknown	.	1	142	0.00127881	0	0.000426124	0.00682858	0.0254364	1.56955	0.95724	1.21605	4.82386	2.60746	3.39552	.
1426808_at	Lgals3	16854	2	143	0.00128311	1	0.000442635	0.0405699	0.00486774	-0.3793	2.01904	0.519396	0.728569	7.7991	1.84343	.
1438251_x_at	Prss11	56213	3	144	0.00128581	0	0.000443088	0.0401232	0.0049187	0.348632	2.26117	1.0677	1.44905	10.0658	3.04488	.
1452338_s_at	Itsn	16443	1	145	0.00132706	0	0.00118347	0.000762355	0.632143	1.03431	0.440812	0.388953	2.81885	1.55741	1.49237	IS
1428210_s_at	Chuk	12675	1	146	0.00133602	0	0.000443497	0.00755135	0.0242508	-0.395247	0.353028	0.0304351	0.676562	1.4405	1.03171	IS
1424110_a_at	Nme1	18102	1	147	0.00134157	0	0.00563393	0.0358756	0.000457113	1.10245	1.46366	0.871236	3.0253	4.33937	2.39576	.
1442575_at	Unknown	.	1	148	0.00134911	0	0.00695845	0.0273481	0.000450821	-0.3582	-0.865981	0.00805697	0.706835	0.425465	1.00946	.
1418492_at	Prdc	23893	1	149	0.00135041	0	0.000465849	0.00511874	0.0416294	0.635207	1.32384	1.06527	1.88996	3.7761	2.92713	.
1440375_at	Unknown	.	1	150	0.00135791	0	0.00228642	0.167489	0.000562852	0.470957	0.978595	0.31379	1.60176	2.67508	1.3818	.
1428262_s_at	2610510D13Rik	229279	1	151	0.00135871	0	0.000458504	0.031796	0.00626297	1.44944	2.13813	1.72746	4.27819	8.56133	5.63665	.
1460061_at	Unknown	.	1	152	0.00137186	0	0.000479641	0.0483836	0.00472059	0.150144	-0.248893	0.00599918	1.16221	0.781599	1.00853	.
1423702_at	H1f0	14958	1	153	0.0014355	0	0.000911938	0.819961	0.00112435	1.78413	1.27544	1.76419	5.9648	3.59573	5.86263	.
1424899_at	4933408N02Rik	74080	1	154	0.00145281	0	0.000560848	0.110958	0.00307281	-0.93363	-0.301436	-0.755894	0.394945	0.741265	0.47285	.
1434100_x_at	Casp7	12369	1	155	0.00145334	0	0.000479027	0.0215267	0.00942608	0.040484	1.06097	0.500573	1.06209	2.90668	1.66102	.
1457779_at	1110046J04Rik	68808	2	156	0.00145861	0	0.000512567	0.00484566	0.0524633	-1.80486	1.51203	0.32827	0.206334	4.68462	1.44751	.
1441111_at	Unknown	.	9	157	0.00148113	0	0.000917494	0.775998	0.00119392	4.4619	3.27627	4.40364	87.5154	27.0402	83.9634	.
1424171_a_at	Hagh	14651	1	158	0.00148543	0	0.000489047	0.00992995	0.0210385	0.947271	1.58435	1.29434	2.58477	4.89294	3.6761	.
1421012_at	Srprb	20818	1	159	0.0015112	0	0.072218	0.00413722	0.000549281	-0.0364348	-0.144186	0.185773	0.964256	0.867831	1.20562	.
1416022_at	Fabp5	16592	3	160	0.00151944	1	0.000889874	0.67658	0.00131359	-0.365543	0.709158	-0.288248	0.708421	2.049	0.761451	.
1449379_at	Kdr	16542	1	161	0.00154168	1	0.453371	0.00162093	0.000791519	1.25961	1.33627	0.740507	3.5395	3.82288	2.10622	.
1435672_at	3830612M24	330635	1	162	0.00154957	0	0.000939445	0.739929	0.00128045	0.0647537	-0.575056	0.027861	1.07534	0.564436	1.03453	.
1449108_at	Fdx1	14148	1	163	0.00158325	0	0.00177305	0.398754	0.000783523	2.27717	2.66852	2.21052	9.76321	14.4698	9.14946	.
1423884_at	Tex292	21771	1	164	0.00158349	1	0.000578496	0.00421866	0.0769315	0.738095	1.18026	1.03753	2.09729	3.26216	2.82775	.
1445912_at	Unknown	.	1	165	0.0015971	0	0.0147376	0.000522657	0.015493	0.242708	-0.256571	-0.74989	1.30247	0.774453	0.477419	.
1443966_at	Unknown	.	1	166	0.00160988	0	0.00135823	0.71102	0.00095904	0.962467	1.42478	0.930492	2.63409	4.16718	2.54027	.
1452712_at	2610510D13Rik	229279	1	167	0.00161315	0	0.000771227	0.349959	0.00192631	-0.00658363	0.460042	0.0689601	0.993682	1.59404	1.07318	.
1448235_s_at	Hmgb1	15289	1	168	0.00162979	0	0.00240199	0.000707966	0.228523	-0.397907	-0.998537	-1.15893	0.672705	0.370829	0.317969	.
1420971_at	Ubr1	22222	1	169	0.00165297	0	0.135758	0.00320323	0.000652976	-1.38937	-1.59077	-0.835575	0.249599	0.206288	0.436789	.
1435066_at	1110020B03Rik	71795	9	170	0.00165509	0	0.000585305	0.0592559	0.00526314	0.686652	-0.241741	0.359595	1.98975	0.807372	1.43527	.
1448565_at	Ppp1r11	76497	1	171	0.00173658	0	0.000671303	0.00362521	0.120596	0.188239	0.598104	0.482771	1.20857	1.82361	1.62418	.
1447812_x_at	1110055E19Rik	68794	3	172	0.00175436	0	0.00112709	0.850635	0.00134669	2.57782	3.6339	2.61347	13.2199	38.0482	14.2341	.
1452203_at	5830411E10Rik	109019	1	173	0.00180037	0	0.000612473	0.00767251	0.0405421	0.213203	0.798916	0.565751	1.25093	2.22483	1.7617	.
1433666_s_at	Vps41	218035	1	174	0.00180599	0	0.00204794	0.395014	0.000884889	1.30107	1.00749	1.35294	3.68031	2.7453	3.87056	.
1428942_at	Mt2	17750	3	175	0.00181073	0	0.000642285	0.0635752	0.00563658	0.897366	2.40047	1.42425	2.53921	11.3876	4.21737	IS
1455342_at	6330414G02Rik	70722	4	176	0.00182346	0	0.00133445	0.00122187	0.926005	0.386132	1.26522	1.28032	1.47881	3.61037	3.64427	.
1440878_at	Unknown	.	10	177	0.00182791	0	0.000883283	0.375693	0.00212636	-3.15091	-0.735186	-2.77214	0.0433785	0.53022	0.0693256	.
1423087_a_at	1110002E23Rik	66119	1	178	0.00183942	0	0.0194086	0.000603967	0.0147206	1.43316	1.26475	1.08457	4.19679	3.55126	2.95973	.
1448529_at	Thbd	21824	1	179	0.00186058	0	0.000662338	0.0665149	0.00566359	0.368092	1.31757	0.697989	1.45203	3.78627	2.03738	.
1431936_a_at	Neu2	23956	9	180	0.00188557	0	0.0015693	0.731982	0.00112989	-0.0835035	-1.47	0.00759015	0.941186	0.239176	1.04489	.
1428108_x_at	1110063G11Rik	68875	1	181	0.00188868	1	0.000638854	0.0383828	0.00853567	1.36528	0.599882	1.05335	3.93432	1.83277	2.89585	.
1424157_at	Ehd2	259300	1	182	0.00195485	0	0.00117102	0.733774	0.00162532	0.475376	0.910357	0.502188	1.61058	2.49345	1.65881	.
1435337_at	Zfp537	243931	1	183	0.00196118	0	0.000740887	0.108572	0.00445363	-0.259603	0.0865171	-0.156227	0.772983	1.09068	0.857201	.
1425292_at	Dtna	13527	1	184	0.00197636	1	0.0014597	0.909887	0.00130943	1.26966	0.682894	1.28217	3.57606	1.98989	3.63121	.
1445779_at	Unknown	.	1	185	0.00198154	0	0.00179586	0.622475	0.00111256	0.22012	-0.276118	0.268516	1.25126	0.764103	1.31034	.
1415889_a_at	Tra1	22027	1	186	0.00199414	0	0.000683622	0.0467287	0.00792187	1.08855	1.4723	1.23818	2.97392	4.36653	3.45772	.
1416432_at	Pfkfb3	170768	9	187	0.00199835	0	0.00134678	0.939483	0.00144871	1.44723	0.534933	1.4344	4.25346	1.71117	4.34338	.
1433668_at	Pnrc1	108767	1	188	0.00201111	0	0.00143739	0.962374	0.00137364	2.0105	1.52944	2.01476	7.46812	4.66285	7.50356	.
1435595_at	1810011O10Rik	69068	1	189	0.00201658	0	0.000801515	0.00379232	0.15211	1.0478	1.57068	1.43269	2.85387	4.85151	4.19571	.
1424573_at	3110020O18Rik	73130	4	190	0.0020225	0	0.000786986	0.00409234	0.133722	-0.812827	0.219229	-0.0676471	0.456931	1.25849	0.934686	.
1416731_at	Top2b	21974	1	191	0.0020306	0	0.00143919	0.00139786	0.975857	0.233744	0.646047	0.648389	1.2687	1.91265	1.91541	.
1417490_at	Ctsb	13030	1	192	0.00203078	0	0.214015	0.00317643	0.000858576	2.74124	2.70101	2.87858	15.509	14.8958	17.8072	.
1428982_at	1110014E10Rik	68590	1	193	0.00204342	0	0.000674127	0.0240982	0.0140862	0.2661	0.668771	0.45407	1.30671	1.95188	1.58161	.
1423559_at	Kcnc1	16502	9	194	0.00206213	0	0.000677771	0.0188582	0.018027	1.20211	0.154623	0.681286	3.39999	1.1676	2.01042	.
1418666_at	Ptx3	19288	9	195	0.00206759	0	0.00124467	0.746014	0.00170456	0.333638	-0.590188	0.278793	1.39611	0.557681	1.36777	.
1423281_at	Stmn2	20257	3	196	0.00208502	0	0.00106731	0.474199	0.00217456	-1.37294	0.0255063	-1.19155	0.260826	1.07841	0.306188	IS
1424648_at	Rabl4	67042	1	197	0.00209758	0	0.0135209	0.0263182	0.000693802	-0.286817	-0.681545	0.0476571	0.753339	0.511969	1.05324	.
1419077_at	Mpp3	13384	1	198	0.00212275	0	0.00105273	0.42678	0.00233749	0.471977	1.12092	0.565707	1.60351	3.09492	1.77592	IS
1416203_at	Aqp1	11826	1	199	0.00218056	0	0.000799974	0.0916758	0.00561734	2.55637	1.76831	2.3021	12.9316	5.89037	10.1495	.
1429764_at	1500005K14Rik	76566	1	200	0.0022154	0	0.00404519	0.164618	0.000887256	1.51688	2.1197	1.30552	4.63144	8.42075	3.69026	.
1434239_at	Unknown	.	1	201	0.00226707	0	0.000747752	0.0165875	0.0238462	-0.880315	0.0715584	-0.382758	0.416257	1.07852	0.69932	.
1437067_at	Phtf2	68770	1	202	0.00226779	0	0.0021295	0.585011	0.00123757	2.04518	1.48566	2.10793	7.73817	4.44289	8.32344	.
1423226_at	Ms4a1	12482	9	203	0.00227796	0	0.000994344	0.258825	0.00326425	-0.299301	-1.14324	-0.475739	0.744312	0.325774	0.623799	.
1450702_at	Hfe	15216	4	204	0.00227835	0	0.0012526	0.00211563	0.597771	-0.351445	0.590382	0.49848	0.70679	1.82106	1.69368	.
1448690_at	Kcnk1	16525	2	205	0.00227845	0	0.000831927	0.00599755	0.0900353	-2.53291	0.226048	-0.676588	0.0892052	1.26242	0.584329	.
1437668_at	Ccrl1	252837	4	206	0.00228248	0	0.000760467	0.0321866	0.0128106	-0.928469	0.193637	-0.432266	0.395808	1.2302	0.669032	.
1426471_at	Zfp52	22710	4	207	0.00229881	0	0.00076371	0.0136569	0.0302373	-1.55725	-0.215074	-0.819218	0.21429	0.839644	0.44532	.
1456587_x_at	2010005J08Rik	72046	1	208	0.00232259	0	0.000834036	0.0792721	0.00667262	0.787447	1.74659	1.1157	2.24345	5.79445	3.06896	.
1436595_at	D8Ertd233e	52202	1	209	0.00234998	1	0.000806957	0.00919723	0.0512892	0.084364	0.656141	0.432448	1.09281	1.93034	1.55103	.
1430500_s_at	Mtx2	53375	1	210	0.00235211	0	0.00126738	0.566905	0.00224763	0.277526	0.751903	0.32799	1.32677	2.12984	1.38969	.
1426446_at	6430548M08Rik	234797	3	211	0.00237208	0	0.00088186	0.104868	0.00572227	-0.239036	0.825748	0.0939998	0.803573	2.34114	1.10056	.
1451145_s_at	0610039A15Rik	66087	1	212	0.00237848	0	0.000856915	0.00670391	0.0823331	1.75459	2.2983	2.1137	5.81055	9.98214	8.31431	.
1432888_at	4930455M05Rik	78918	1	213	0.00240498	0	0.00474775	0.146957	0.000940055	-0.698619	-0.0920132	-0.930043	0.50455	0.921353	0.395957	.
1437449_at	B430319G23	237926	1	214	0.00241206	0	0.000985344	0.189352	0.00412334	1.00674	1.26861	1.0716	2.74237	3.55663	2.92179	.
1417426_at	Prg	19073	1	215	0.00242777	0	0.000878712	0.0862703	0.0066692	0.691769	1.4559	0.948233	2.02668	4.30751	2.59271	.
1433751_at	Slc39a10	227059	1	216	0.00244918	0	0.000827163	0.0419157	0.0113631	-0.00841816	0.694004	0.284642	0.999583	2.00359	1.34336	.
1438271_at	Lpp	210126	1	217	0.00245109	0	0.000833759	0.0463943	0.0105011	0.459019	0.000560481	0.27305	1.58482	1.00091	1.32238	.
1449547_at	Asb14	142687	9	218	0.00245205	0	0.00102455	0.214218	0.00392345	1.40918	0.416201	1.17665	4.12175	1.56274	3.25825	IS
1434904_at	Hivep2	15273	9	219	0.00246941	0	0.00180206	0.924811	0.00164142	1.21214	0.365413	1.22781	3.361	1.45381	3.50869	.
1426722_at	Slc38a2	67760	1	220	0.00247256	0	0.000816536	0.0181081	0.0249089	1.66399	2.53627	2.11772	5.29586	12.8704	8.38748	.
1428884_at	1110007C24Rik	66146	1	221	0.00247392	0	0.003234	0.0011214	0.31254	1.26577	1.51704	1.57564	3.55769	4.55912	4.83779	.
1417825_at	Es10	13885	1	222	0.00248114	0	0.00103498	0.213213	0.00398615	1.81056	2.46305	1.96403	6.13813	11.8011	7.19368	.
1429568_x_at	2510010F15Rik	67921	1	223	0.002516	0	0.000965984	0.133667	0.00529456	0.861774	1.51282	1.04995	2.37299	4.59011	2.86878	.
1417025_at	H2-Eb1	14969	1	224	0.00256332	0	0.000857077	0.0137386	0.0359317	0.626067	-0.0552159	0.243725	1.88014	0.958318	1.27708	.
1449483_at	Polk	27015	1	225	0.00256869	0	0.0126011	0.0399936	0.000863946	0.172243	-0.301964	0.524716	1.19471	0.745886	1.71155	.
1423145_a_at	Tcap	21393	9	226	0.00261512	0	0.0013488	0.505083	0.00266524	4.16003	3.20049	4.03915	64.6247	24.8357	58.046	.
1457945_at	Unknown	.	1	227	0.00265049	0	0.0749822	0.000939631	0.00818233	-0.198599	-0.373787	-0.689664	0.823603	0.690923	0.502377	.
1421163_a_at	Nfia	18027	7	228	0.00265312	0	0.00123444	0.00326833	0.353319	-0.129771	-1.13485	-0.958198	0.89002	0.323228	0.394352	.
1455350_at	B830009D23Rik	96957	1	229	0.00265422	0	0.00122108	0.33794	0.00334804	-0.455536	0.0181806	-0.369535	0.639881	1.01968	0.691107	.
1423785_at	Egln1	112405	1	230	0.00268068	0	0.00117955	0.00373643	0.280994	2.71298	2.3082	2.39125	15.1098	10.0704	10.9669	.
1433260_at	4930500E03Rik	74990	9	231	0.00269245	0	0.000929654	0.0579233	0.0100498	-0.257255	-1.16439	-0.608413	0.775984	0.321329	0.545528	.
1451071_a_at	Atp1a1	11928	1	232	0.00270487	0	0.00107033	0.164991	0.00508721	1.38666	2.11333	1.58197	4.01829	8.28009	4.95261	.
1437834_s_at	Pacsin3	80708	1	233	0.0027108	0	0.00184144	0.964061	0.00192643	2.80669	3.67663	2.81441	16.5898	40.3417	16.9834	.
1451141_at	BC004636	228019	1	234	0.00272401	0	0.00184885	0.962869	0.00193714	-0.59418	-0.237029	-0.590903	0.552046	0.792897	0.554761	.
1416042_s_at	Nasp	50927	1	235	0.00274816	0	0.00105979	0.142142	0.00566177	-1.13926	-0.265448	-0.888787	0.328568	0.769384	0.412314	.
1428122_s_at	2610528K11Rik	72543	1	236	0.00280388	0	0.00092921	0.0287966	0.0190122	0.318383	-0.261792	0.0437779	1.38627	0.771028	1.04886	.
1421679_a_at	Cdkn1a	12575	10	237	0.00280389	0	0.00121892	0.269564	0.00401538	-1.61628	1.60939	-0.932413	0.221114	5.37549	0.52328	.
1451322_at	2310016A09Rik	69574	1	238	0.00282858	0	0.0067818	0.112292	0.00105114	1.91152	1.49435	2.10341	6.8059	4.49618	8.20389	.
1448752_at	Car2	12349	1	239	0.00284559	0	0.00110481	0.00570695	0.150123	-0.276985	0.297954	0.135729	0.761208	1.3538	1.15169	.
1424366_at	Tmem15	227697	1	240	0.00285971	0	0.441573	0.00140843	0.00314324	1.1796	1.21093	1.3918	3.25447	3.35992	4.02513	.
1439410_x_at	3010027G13Rik	68066	1	241	0.00287779	0	0.00152865	0.559953	0.00278485	2.53097	3.1867	2.60465	12.5702	24.4104	13.7067	.
1422465_a_at	Nxn	18230	1	242	0.00287782	0	0.00208839	0.930329	0.00191191	1.21037	0.847903	1.21677	3.35894	2.34128	3.38773	.
1448597_at	Cstf1	67337	1	243	0.00290313	0	0.00187959	0.888527	0.00216595	0.0722345	0.497151	0.0840207	1.0799	1.64877	1.08999	.
1426713_s_at	Eprs	107508	1	244	0.00292138	0	0.00180287	0.809437	0.0023027	1.84369	2.50957	1.87526	6.33395	12.4955	6.56017	AA-TL
1417351_a_at	Snrpa1	68981	1	245	0.0029342	0	0.0130038	0.0481187	0.000995553	-0.145622	0.249812	-0.426177	0.864514	1.29242	0.66137	.
1423453_at	C78541	97961	4	246	0.0029481	0	0.00152952	0.00295854	0.524336	-0.383525	0.599501	0.478484	0.687265	1.85512	1.64906	.
1449620_s_at	Unknown	.	9	247	0.00295708	0	0.00107496	0.0969741	0.00787725	1.12473	0.267584	0.838093	3.14634	1.31086	2.33036	.
1442174_at	6720430O15	241556	1	248	0.00296989	0	0.121924	0.00111367	0.00682502	0.527086	0.39436	0.0967032	1.69528	1.48472	1.10867	.
1424574_at	3110020O18Rik	73130	4	249	0.00299297	1	0.00132829	0.0040646	0.300353	0.521401	1.50844	1.3102	1.70251	4.59418	3.78268	.
1418091_at	Tcfcp2l1	81879	9	250	0.0029941	0	0.00124677	0.224248	0.00478634	-0.189036	-1.55221	-0.512387	0.831277	0.225077	0.608576	TC
1439463_x_at	Hmgb1	15289	1	251	0.00300824	0	0.003148	0.00152121	0.485986	2.55824	1.9417	1.84543	12.9764	7.0022	6.4358	.
1423047_at	Tollip	54473	1	252	0.00301593	0	0.00248141	0.751426	0.00179547	1.25416	1.84194	1.21508	3.51147	6.36674	3.40189	IS
1437265_at	5330438D12Rik	327824	1	253	0.00304565	0	0.00314235	0.00155243	0.499333	-0.756031	-0.367223	-0.308455	0.471012	0.695857	0.736257	.
1418057_at	Tiam1	21844	1	254	0.00306363	0	0.00610824	0.154739	0.00119014	-0.141221	-0.623024	0.0483915	0.875594	0.53851	1.05815	IS
1441915_s_at	2310076L09Rik	66968	3	255	0.00307222	0	0.0021008	0.979095	0.00215761	1.20435	2.76488	1.21261	3.3386	16.7596	3.67131	.
1416805_at	1110032E23Rik	68659	3	256	0.0031083	0	0.00186854	0.769511	0.00252293	0.211269	1.15906	0.266325	1.24269	3.20459	1.35482	.
1448357_at	Snrpg	68011	1	257	0.00311053	0	0.478083	0.00328896	0.00156201	0.536465	0.618876	0.0231678	1.72616	1.87177	1.02405	.
1458403_at	1500031A17Rik	319206	1	258	0.00313044	0	0.384763	0.00372615	0.00147511	-0.259121	-0.342566	0.149607	0.773077	0.716981	1.16201	.
1457354_at	6330509G02Rik	268481	5	259	0.00315129	0	0.00129417	0.212534	0.00522844	-1.35515	-3.4913	-1.88055	0.264729	0.0355889	0.152664	.
1425582_a_at	Emcn	59308	1	260	0.00315153	0	0.00105978	0.0427288	0.0158083	-0.247635	0.308956	-0.00555092	0.786277	1.36593	0.997976	.
1437238_x_at	C87860	97112	1	261	0.00315903	0	0.00295567	0.598311	0.00171046	0.302176	0.670387	0.259656	1.35486	1.95875	1.30349	.
1428197_at	9430079M16Rik	109246	1	262	0.00318411	0	0.0107827	0.0706815	0.00111289	0.814085	1.28057	0.533222	2.26698	3.66166	1.70977	.
1455174_at	2510038A11Rik	66538	1	263	0.00319059	0	0.00202871	0.863552	0.00241949	0.0959585	0.662989	0.115544	1.11333	1.94915	1.12435	.
1425753_a_at	Ung	22256	3	264	0.00319605	0	0.00509385	0.228582	0.00133061	-0.638739	0.263941	-0.920174	0.537646	1.33351	0.4079	.
1449059_a_at	Oxct	67041	1	265	0.00320504	0	0.00274814	0.699478	0.00184468	2.92246	2.58507	2.95043	18.6052	13.3157	19.1566	.
1418648_at	Egln3	112407	4	266	0.00321749	0	0.00124164	0.00655857	0.151273	-0.0733584	1.32058	0.919681	0.940504	3.91718	2.58526	.
1434743_x_at	Rusc1	72296	1	267	0.0032361	0	0.00114765	0.0817428	0.00991125	-0.663199	0.0160985	-0.418723	0.516181	1.03071	0.661082	.
1449940_a_at	Eif2b4	13667	1	268	0.00324565	0	0.00138407	0.257396	0.00484273	1.52839	2.16521	1.67075	4.62956	8.83367	5.32514	TL
1456768_a_at	Unknown	.	1	269	0.00324943	0	0.00125554	0.152981	0.0065891	1.3259	1.87307	1.48282	3.76575	6.51286	4.46199	.
1458193_at	Unknown	.	4	270	0.00326217	0	0.00164029	0.00343324	0.484059	-1.55987	0.00370607	-0.211593	0.218497	1.06085	0.83244	.
1451979_at	Kras2	16653	1	271	0.00326445	0	0.00118898	0.102422	0.00857488	0.105563	0.656008	0.289472	1.11217	1.94965	1.33785	IS
1451272_a_at	2510010F15Rik	67921	1	272	0.00326533	0	0.00117498	0.0929997	0.00915958	1.40901	2.24848	1.69896	4.12705	9.55476	5.54602	.
1452839_at	2410012M04Rik	69740	1	273	0.00329793	0	0.00225971	0.984714	0.00230465	-0.336623	0.0531283	-0.335092	0.71773	1.05595	0.717058	.
1451290_at	Map1lc3a	66734	1	274	0.00330306	1	0.00725512	0.00125037	0.135239	2.01869	2.48425	2.68589	7.57888	12.0981	14.7376	.
1416184_s_at	Hmga1	15361	1	275	0.0033208	0	0.00204895	0.81646	0.00260344	0.783616	1.37019	0.811064	2.19197	3.96222	2.27594	.
1431572_at	2310015K22Rik	69565	1	276	0.00335601	0	0.00121263	0.0972487	0.00918913	-0.00920737	-0.764254	-0.267351	0.998889	0.471852	0.769125	.
1440962_at	Slc8a3	110893	1	277	0.00337083	0	0.00146202	0.280748	0.00480694	1.65796	1.08595	1.53555	5.26541	3.00102	4.6451	.
1424538_at	Ubl4	27643	1	278	0.0033908	0	0.00115368	0.0146581	0.0527984	0.279632	1.22846	0.834573	1.32369	3.45251	2.36893	.
1450490_at	Kcna7	16495	9	279	0.00341026	0	0.00151962	0.315876	0.00455588	1.77254	0.365025	1.49238	6.07677	1.48105	4.60724	.
1447640_s_at	Pbx3	18516	1	280	0.00341965	0	0.00113699	0.0319798	0.0229884	-0.366101	0.43705	0.0179801	0.701563	1.56294	1.02537	.
1459271_at	Unknown	.	1	281	0.00342025	0	0.0180082	0.00114763	0.04188	-0.681399	-1.13023	-1.48894	0.515613	0.32527	0.226108	.
1437977_at	2410002O22Rik	66975	1	282	0.00346255	0	0.0011846	0.0141117	0.0573269	-1.32333	-0.409092	-0.780999	0.267267	0.675526	0.465759	.
1439019_at	Fras1	231470	1	283	0.0034827	0	0.00158102	0.00445704	0.342126	-0.190247	-0.597975	-0.520875	0.830672	0.551517	0.594452	.
1434296_at	Unknown	.	1	284	0.00348701	0	0.00557304	0.231657	0.00144787	-0.174266	-0.608415	-0.0373148	0.841649	0.550824	0.965424	.
1460626_at	D5Ertd606e	52398	1	285	0.00350462	0	0.0030284	0.691223	0.00199931	0.773174	0.526284	0.79466	2.16814	1.69539	2.21734	.
1450044_at	Fzd7	14369	9	286	0.00350821	0	0.00319992	0.628721	0.00192585	0.880431	0.0947567	0.964897	2.42326	1.10456	2.70878	.
1455420_at	Rad23b	19359	1	287	0.00352408	0	0.00687209	0.00137462	0.16658	0.93893	1.26918	1.39813	2.56723	3.57722	4.05144	.
1435602_at	Sephs2	20768	1	288	0.00353073	0	0.00139101	0.176528	0.00664638	0.567017	1.13607	0.722865	1.7675	3.1416	2.06983	AA
1416179_a_at	Rdx	19684	1	289	0.00354275	0	0.784706	0.00284326	0.00213891	1.30323	1.27679	1.75245	3.68573	3.62563	5.76879	.
1430542_a_at	Slc25a5	11740	1	290	0.00359539	0	0.00333682	0.610313	0.00194901	1.34513	1.77988	1.29539	3.86359	5.93729	3.67	.
1421892_at	Siat5	20444	1	291	0.0036445	0	0.00195496	0.00343405	0.594528	0.369795	-0.36374	-0.284946	1.46015	0.69808	0.763756	.
1424378_at	AA691260	100017	1	292	0.0036577	0	0.00122913	0.0438865	0.0189733	-0.62654	-0.232267	-0.451466	0.536561	0.792814	0.638681	IS
1436436_at	E430023H19Rik	98417	1	293	0.00366241	0	0.00129509	0.0836462	0.0113949	1.1092	1.44501	1.23192	3.0343	4.24703	3.43907	.
1421027_a_at	Mef2c	17260	1	294	0.0036784	0	0.00505699	0.303838	0.00161633	2.99882	2.63579	3.0936	20.0788	14.0139	22.1812	TC
1416524_at	Spop	20747	1	295	0.00368177	0	0.00145632	0.183087	0.00682098	2.6028	2.11545	2.47048	13.5039	8.36105	11.8675	.
1444199_at	2310011G17Rik	69604	8	296	0.00369245	0	0.664494	0.00206736	0.0032661	-0.591244	-0.726355	-2.12445	0.557577	0.516927	0.127222	.
1441259_s_at	Wdr10	81896	9	297	0.00371389	0	0.0309923	0.0267112	0.00123543	0.881281	0.323737	1.46139	2.43053	1.44139	4.35001	AA-TL
1449037_at	Crem	12916	4	298	0.00373442	0	0.00124259	0.0315683	0.0264485	-0.66348	0.412338	-0.138283	0.531838	1.54234	0.872351	.
1435106_at	3732412D22Rik	77569	1	299	0.00373467	0	0.00948424	0.11252	0.00136775	1.33251	1.01881	1.48786	3.81208	2.78127	4.43093	.
1436616_at	Unknown	.	1	300	0.003757	0	0.00704205	0.180531	0.00148055	0.268178	0.0135295	0.364402	1.30758	1.01566	1.44547	.
1451422_at	Myo18a	360013	1	301	0.00376525	1	0.00132449	0.0121385	0.0804805	2.34594	2.86717	2.67328	10.4918	17.6888	14.5253	.
1450391_a_at	Mgll	23945	1	302	0.00379213	0	0.191097	0.00687372	0.00150902	0.901258	1.04635	0.504302	2.47304	2.86758	1.6614	.
1426650_at	Myh8	17885	1	303	0.00379897	0	0.10874	0.00138383	0.00991166	-1.57693	-1.21028	-0.486826	0.209404	0.300157	0.636936	.
1451932_a_at	Tsrc1	229595	9	304	0.00383171	0	0.0016698	0.2965	0.00536227	0.636441	-0.300495	0.437946	1.9079	0.745584	1.59135	.
1429599_a_at	1110019K23Rik	68621	1	305	0.00384502	0	0.868829	0.00290033	0.00243845	-0.13418	-0.151584	0.353903	0.879184	0.861304	1.43545	.
1423838_s_at	2400003C14Rik	71955	1	306	0.00385503	0	0.00413331	0.474489	0.00190853	1.28712	1.68586	1.21942	3.63287	5.40298	3.41123	.
1429538_a_at	5730406M06Rik	66625	1	307	0.00386867	0	0.00590695	0.255656	0.00162953	0.503743	0.0681129	0.635138	1.66035	1.071	1.91045	.
1423953_at	1190005B03Rik	68916	1	308	0.00390016	0	0.00167603	0.00564662	0.280431	0.596162	1.23359	1.09338	1.82247	3.46764	3.00466	.
1426646_at	9130011J15Rik	66818	1	309	0.00390686	0	0.00130725	0.0399584	0.0226061	0.375064	0.900159	0.617492	1.46274	2.47626	1.85645	.
1428168_at	Mpzl1	68481	1	310	0.00390827	0	0.00140607	0.0109059	0.0996328	0.0906071	0.645204	0.45182	1.09665	1.90964	1.58896	.
1437735_at	Ppp1r12a	17931	1	311	0.0039161	0	0.00158655	0.00668932	0.212265	0.883832	1.54394	1.37491	2.42736	4.75439	3.9691	.
1428412_at	Smbp	107358	1	312	0.00395526	0	0.166289	0.00786664	0.00153194	2.14359	2.07546	2.31284	8.54146	7.9721	10.113	.
1426905_a_at	1200006L06Rik	66861	1	313	0.0039773	0	0.491221	0.0041874	0.00198757	0.673725	0.589347	1.1896	1.97055	1.80301	3.33764	.
1460122_at	D7Ertd743e	233724	1	314	0.00399541	0	0.00153944	0.00810003	0.161768	0.0687659	0.502775	0.376497	1.07901	1.65546	1.45813	.
1418649_at	Egln3	112407	4	315	0.00404239	0	0.00144712	0.0116033	0.0968324	0.381736	1.39815	1.03798	1.46635	4.0772	2.93882	.
1434437_x_at	Rrm2	20135	3	316	0.00406811	0	0.0022937	0.682856	0.00354636	-1.16191	-0.0218039	-1.06538	0.317782	1.02548	0.349712	.
1442935_at	Unknown	.	1	317	0.00409271	0	0.315136	0.0055624	0.00180248	-0.0237917	0.101595	-0.506586	0.976978	1.12094	0.606644	.
1442901_at	Tax1bp1	52440	1	318	0.00412614	0	0.00147975	0.0990716	0.0117093	-0.45282	-1.16467	-0.70404	0.637161	0.318412	0.495718	.
1436215_at	Impk	69718	1	319	0.00413051	0	0.00296999	0.936022	0.00272798	1.13872	1.46149	1.13311	3.12796	4.31515	3.11899	.
1423073_at	0610011D08Rik	66588	1	320	0.00416802	0	0.00311978	0.878529	0.00265271	1.1196	1.66883	1.10121	3.08468	5.31471	3.04359	.
1444428_at	Unknown	.	1	321	0.00423439	0	0.112927	0.0110229	0.00154182	0.142726	0.290972	-0.146945	1.15787	1.34451	0.863862	.
1419302_at	Heyl	56198	1	322	0.00423752	0	0.299193	0.00183922	0.00595495	0.0441127	-0.0368573	-0.333192	1.04601	0.969153	0.717422	TC
1448946_at	Kif3c	16570	1	323	0.00427091	0	0.00350113	0.757637	0.00251745	1.11993	0.743662	1.14606	3.06574	2.11673	3.15572	.
1424261_at	4930488P06Rik	319475	1	324	0.00431331	0	0.00155142	0.103206	0.0120132	-0.181659	0.688366	0.123542	0.837904	2.03554	1.14429	.
1441799_at	Unknown	.	6	325	0.0043141	0	0.0334454	0.030826	0.00143969	-1.91214	-3.28887	-0.504459	0.160843	0.050577	0.607821	.
1419165_at	Zfp260	26466	1	326	0.00431786	0	0.0795437	0.00150921	0.0145753	0.0142729	0.26969	0.681029	1.0201	1.31245	2.00511	.
1415828_a_at	D3Ucla1	28146	1	327	0.00432789	0	0.00296492	0.00298996	0.993698	-0.829841	-0.165082	-0.166219	0.441297	0.85772	0.851599	.
1443219_at	Unknown	.	1	328	0.00437219	0	0.00146824	0.0444403	0.0240196	2.62047	1.78179	2.23642	13.7493	6.01044	9.56551	.
1452929_at	Rsn	56430	1	329	0.00437398	0	0.00313905	0.937442	0.00288694	2.4554	1.78422	2.46695	11.6697	5.96796	12.0886	.
1428306_at	Ddit4	74747	9	330	0.00438297	0	0.0159193	0.0727497	0.00151856	0.553928	-0.2154	1.05684	1.80349	0.841445	2.88203	.
1433832_at	AI551766	223697	1	331	0.0043868	0	0.0016797	0.16084	0.00906748	2.38527	2.00033	2.27105	10.8652	7.41089	9.73444	.
1424255_at	Supt5h	20924	1	332	0.00439123	0	0.0014887	0.0541704	0.0203073	0.816743	1.28132	1.01777	2.27589	3.60805	2.77617	TC
1456566_x_at	Rbm14	56275	3	333	0.00439306	0	0.00194604	0.328304	0.00586537	-0.888504	0.120866	-0.683407	0.420182	1.15296	0.51098	TC-IS
1435663_at	Esr1	13982	9	334	0.00440172	0	0.00162927	0.129135	0.0105337	0.632397	-0.218753	0.356337	1.89481	0.822884	1.43625	IS
1438178_x_at	2400004H09Rik	108888	1	335	0.00441483	0	0.00462389	0.499496	0.00220563	1.43578	2.15551	1.31796	4.21171	8.72739	3.84163	.
1435169_at	Unknown	.	1	336	0.00446853	0	0.129241	0.0107198	0.00165292	-0.92183	-1.12059	-0.509286	0.401653	0.328144	0.602721	.
1450275_x_at	2510010F15Rik	67921	1	337	0.00449882	0	0.00463998	0.513599	0.00226626	1.21802	1.62369	1.15381	3.40565	5.07506	3.18471	.
1416144_a_at	Dhx15	13204	1	338	0.00450381	0	0.00150826	0.0406072	0.0272036	0.621169	1.10749	0.850959	1.86277	3.02716	2.36782	.
1448325_at	Myd116	17872	3	339	0.00450577	0	0.00273032	0.805075	0.00355908	-0.194072	0.811231	-0.141077	0.834319	2.30625	0.890422	.
1446875_at	Unknown	.	1	340	0.0045483	0	0.00639072	0.302631	0.00197096	-0.758762	-1.41896	-0.577017	0.474714	0.247946	0.562682	.
1434486_x_at	Ugp2	216558	1	341	0.00459714	0	0.00315961	0.999427	0.00315717	2.8548	2.60846	2.85484	17.4026	13.6042	17.3769	.
1448171_at	Siah2	20439	4	342	0.00459952	0	0.00164644	0.013158	0.101543	-1.69733	-0.145347	-0.699505	0.198483	0.871809	0.509479	IS
1418589_a_at	Mlf1	17349	9	343	0.00460333	0	0.00305022	0.945546	0.0032823	2.58302	1.61998	2.56868	13.3044	5.29891	13.1327	.
1436846_x_at	Ywhaq	22630	1	344	0.00462666	0	0.00521884	0.441157	0.00221648	-0.345992	0.000553706	-0.412792	0.711044	1.00441	0.662362	IS
1427202_at	Unknown	.	9	345	0.00463427	0	0.0038243	0.749658	0.002709	0.306913	-0.531433	0.368252	1.36401	0.597194	1.48883	.
1424852_at	5430401D19Rik	108828	1	346	0.0046434	0	0.0174938	0.0709712	0.00160266	3.10033	2.90196	3.23411	22.2076	18.3101	25.3866	.
1434001_at	2210019E14Rik	70387	1	347	0.00464904	0	0.00334159	0.00305602	0.93378	0.874898	1.61324	1.62686	2.40044	5.14471	5.14792	.
1434485_a_at	Ugp2	216558	1	348	0.00466119	0	0.00191036	0.237002	0.00761056	2.88524	2.5158	2.7929	17.9107	12.4218	16.385	.
1416658_at	Frzb	20378	1	349	0.00466936	0	0.0038859	0.739374	0.00271107	0.0707927	-0.387351	0.105871	1.07454	0.681661	1.12272	.
1416587_a_at	Xrcc1	22594	1	350	0.00468685	0	0.00949298	0.00180229	0.168767	-0.250263	0.00856844	0.1165	0.782777	1.01009	1.12405	.
1439832_at	Unknown	.	1	351	0.00468793	0	0.00171966	0.123855	0.0116944	-1.6177	-1.19031	-1.4752	0.198684	0.304777	0.230083	.
1454621_s_at	5730472N09Rik	108958	1	352	0.00469189	0	0.00264623	0.693563	0.00405881	-0.280371	0.421007	-0.221461	0.75728	1.55002	0.810534	.
1452913_at	1500036F01Rik	66425	1	353	0.00471111	1	0.00468439	0.00242178	0.548372	0.1236	-0.353897	-0.423262	1.14211	0.703243	0.65899	.
1424737_at	Thrsp	21835	9	354	0.00476833	0	0.00193965	0.229983	0.00795354	1.82895	0.926253	1.59877	6.31677	2.54566	5.056	TC
1436566_at	Rab40b	217371	1	355	0.00477589	0	0.00676802	0.300615	0.00206017	-0.0921275	-0.756465	0.0939046	0.912261	0.474051	1.13347	IS
1440603_at	Unknown	.	1	356	0.00478171	0	0.00490162	0.52106	0.00241264	1.02761	0.4568	1.11733	2.80658	1.60732	3.06634	.
1437205_at	D8Ertd325e	66855	1	357	0.00478617	0	0.00211949	0.334691	0.00636305	0.758579	0.503494	0.706613	2.13744	1.65534	2.03142	.
1455797_x_at	Lgtn	16865	1	358	0.00479822	0	0.0752139	0.00166273	0.0174276	-0.806226	-0.519897	-0.0866299	0.454195	0.597238	0.92157	TL
1454826_at	Unknown	.	1	359	0.00481778	0	0.00161472	0.029583	0.0410882	0.220202	1.13548	0.69868	1.27737	3.13179	2.03713	.
1437829_s_at	Eef2k	13631	1	360	0.00483286	0	0.0199201	0.064516	0.00165421	1.97059	1.64417	2.20513	7.18121	5.2183	9.13831	TL
1420840_at	Plekha3	83435	1	361	0.00484372	0	0.0112335	0.00180319	0.138975	-1.04118	-0.659603	-0.479321	0.35347	0.522976	0.621916	.
1448438_at	BC005682	116891	1	362	0.00489033	0	0.0020146	0.00784212	0.246305	-0.0629999	0.407409	0.291205	0.939638	1.51362	1.34358	.
1451982_at	Map2k4	26398	1	363	0.00491791	0	0.00167889	0.0624076	0.0209572	1.21566	1.57611	1.36842	3.37478	4.85372	3.93852	IS
1440167_s_at	Lpp	106140	1	364	0.00494311	0	0.32604	0.00217038	0.00669307	1.84515	1.91615	2.18535	6.35542	6.8083	8.89826	.
1420909_at	Unknown	.	1	365	0.00495231	0	0.0108229	0.00186789	0.152622	1.00733	0.79384	0.69782	2.748	2.21522	2.00946	.
1451680_at	1700127B04Rik	76650	2	366	0.00498689	0	0.00167505	0.0444573	0.0288309	-0.651824	1.23292	0.233662	0.546161	3.73415	1.3245	.
1417279_at	Itpr1	16438	9	367	0.00499124	0	0.0162502	0.0877575	0.00175265	-0.623456	-1.29942	-0.207096	0.539672	0.279934	0.838049	.
1440975_at	Rabgef1	56715	1	368	0.00499518	0	0.0301922	0.0424317	0.00167592	0.507029	0.751195	0.284976	1.66613	2.12773	1.33478	.
1419394_s_at	S100a8	20201	2	369	0.00504566	0	0.00198295	0.00939234	0.195667	-2.93577	0.0447252	-0.787128	0.0690223	1.05281	0.515264	.
1436827_at	Unknown	.	4	370	0.00505012	0	0.00185056	0.012627	0.126188	-0.215883	0.78148	0.44665	0.808744	2.21659	1.62086	.
1449352_at	Poll	56626	1	371	0.00510037	0	0.00268737	0.59286	0.00485352	-0.592236	-1.23746	-0.66644	0.563952	0.291692	0.513691	.
1448887_x_at	Fxc1	14356	1	372	0.00512697	0	0.00178624	0.0177811	0.0816584	0.374486	0.870585	0.675931	1.45633	2.39695	1.98103	.
1440859_at	Unknown	.	9	373	0.0051279	0	0.00188005	0.127355	0.0127787	2.07669	0.832743	1.65934	7.99433	2.34362	5.56876	.
1448135_at	Atf4	11911	1	374	0.0051318	0	0.00561667	0.468549	0.0024902	2.58719	3.10208	2.4926	13.3083	22.2692	12.3278	TC
1416941_s_at	Wbscr1	22384	1	375	0.0051468	0	0.0018581	0.11338	0.0139475	2.19619	2.64722	2.35433	9.00685	14.131	10.6164	TL
1453287_at	0610012A05Rik	67434	1	376	0.00515772	0	0.00585205	0.441096	0.00245541	-0.0623612	0.280753	-0.130152	0.940595	1.33369	0.8797	.
1418131_at	Samhd1	56045	1	377	0.00516125	0	0.00354662	0.995884	0.00352675	-0.018543	-0.442226	-0.0180518	0.98175	0.650563	0.982508	.
1438266_at	2010109H09Rik	66548	3	378	0.00517919	0	0.00313827	0.813213	0.00406306	-0.202867	1.04726	-0.137971	0.837923	2.97041	0.902882	.
1441593_at	Unknown	.	9	379	0.00518154	0	0.00177498	0.0212694	0.0665735	-0.178564	-1.4214	-0.899842	0.843604	0.243953	0.434435	.
1428780_at	1300017K07Rik	71776	1	380	0.00518673	0	0.471793	0.00252089	0.00565644	-0.823738	-0.773013	-0.495189	0.440086	0.462164	0.610968	.
1460292_a_at	Smarca1	93761	1	381	0.00526513	0	0.0646681	0.0222582	0.0017995	-0.902461	-1.31149	-0.348516	0.40678	0.271668	0.73385	.
1454982_at	Arfgef2	99371	1	382	0.00534535	0	0.00181593	0.0246585	0.0587487	0.77656	1.29876	1.06966	2.19128	3.6795	2.92122	.
1420091_s_at	1110051N18Rik	338467	1	383	0.00536638	1	0.00197945	0.135116	0.0129457	-0.857025	-0.235924	-0.651601	0.427587	0.793288	0.526442	.
1427299_at	Unknown	.	1	384	0.00539047	0	0.00448534	0.0031125	0.740212	0.171966	0.451372	0.473342	1.1881	1.5791	1.6057	.
1435981_at	Unknown	.	1	385	0.00539097	0	0.00182359	0.026883	0.0539684	0.18584	-0.376332	-0.122911	1.21506	0.689088	0.887905	.
1433883_at	Tpm4	326618	1	386	0.00543037	0	0.00250842	0.402418	0.00652737	0.916209	1.71228	1.06028	2.50349	5.62507	2.9547	.
1430198_at	3110009F21Rik	67280	4	387	0.00543992	0	0.00183212	0.030288	0.0479984	-2.12822	-0.988731	-1.52142	0.121662	0.378556	0.2248	.
1452014_a_at	Igf1	16000	1	388	0.00545386	0	0.00204999	0.0120405	0.154221	0.21091	0.671898	0.526898	1.23889	1.96905	1.69881	.
1454603_a_at	Cnot2	72068	1	389	0.0054585	0	0.0568236	0.0018508	0.0261141	-0.455584	-0.339995	-0.195812	0.63433	0.712294	0.824254	TC
1416727_a_at	Cyb5	109672	1	390	0.00546917	0	0.00188799	0.0207017	0.0749194	1.50456	1.23048	1.34245	4.50502	3.42698	3.83693	.
1457674_at	D330038K10Rik	271564	1	391	0.00547348	0	0.00523963	0.00286589	0.588709	0.551637	0.959592	1.0141	1.73617	2.63237	2.7724	.
1448649_at	Enpep	13809	4	392	0.00548371	0	0.0137747	0.00200637	0.128398	-0.261136	0.468001	0.841471	0.79513	1.61199	2.37544	.
1426850_a_at	Map2k6	26399	9	393	0.00551809	0	0.00299471	0.644906	0.00499898	0.79757	-0.182931	0.698548	2.22274	0.843383	2.11455	IS
1450839_at	D0H4S114	27528	1	394	0.00557201	0	0.00187204	0.0354218	0.0421684	2.98531	2.14119	2.55283	19.9582	8.53522	13.2126	.
1453281_at	Pik3cd	18707	1	395	0.00558575	0	0.00211365	0.0119656	0.162169	-0.241181	-0.724782	-0.575175	0.786326	0.486135	0.567493	.
1430750_at	8430436I03Rik	71558	1	396	0.00560014	0	0.016764	0.101786	0.00198923	0.13698	-0.14794	0.304524	1.14771	0.867069	1.36295	.
1446627_at	Unknown	.	1	397	0.00561769	0	0.00190236	0.0277188	0.0555074	-0.317915	-0.938165	-0.65865	0.736613	0.391619	0.521566	.
1417126_a_at	3110001N18Rik	68028	1	398	0.00561982	0	0.00206236	0.0138843	0.132344	1.95675	2.57082	2.36428	7.20863	13.1031	10.6495	.
1430352_at	8430417A20Rik	74516	3	399	0.0056582	0	0.00298008	0.60038	0.00535667	-1.1285	0.0674494	-0.990966	0.324676	1.08637	0.400644	.
1438606_a_at	D0Jmb3	27556	1	400	0.005664	0	0.00203622	0.11328	0.0156918	0.5112	1.37705	0.82043	1.67832	3.99887	2.33278	.
1446509_at	B130066H01Rik	319808	9	401	0.00568426	0	0.009308	0.245047	0.00231831	0.0898446	-0.832999	0.405382	1.1403	0.445504	1.53973	.
1435775_at	Tparl	21982	1	402	0.00570548	0	0.00243505	0.300685	0.00822084	0.401335	1.15094	0.570862	1.52962	3.17818	1.77622	.
1434964_at	X83328	13929	1	403	0.00571401	0	0.00490042	0.705439	0.00321854	-0.132965	-0.478066	-0.101401	0.877508	0.621192	0.908316	.
1418828_at	3110010F15Rik	67276	1	404	0.0057437	0	0.447905	0.00273038	0.00649402	-1.0484	-1.13425	-1.56585	0.350908	0.326073	0.209419	.
1448990_a_at	Myo1b	17912	1	405	0.00578198	0	0.00612925	0.498624	0.0028443	-0.993434	-1.41003	-0.920856	0.372937	0.245179	0.399619	.
1438913_x_at	Hdgfrp2	15193	1	406	0.00578736	0	0.00208637	0.0157582	0.116725	-0.942558	-1.22669	-1.12592	0.390217	0.294144	0.324375	.
1444951_at	6820401H01Rik	75743	1	407	0.00580404	0	0.00198963	0.0693092	0.023862	0.310199	-0.32594	0.0407267	1.36656	0.732657	1.04741	.
1434070_at	Jag1	16449	1	408	0.00582697	0	0.00213914	0.134318	0.0143485	0.449112	1.1961	0.700631	1.59319	3.32895	2.03126	.
1434865_a_at	Exoc7	53413	1	409	0.0058359	0	0.104671	0.0172736	0.00207623	1.05278	0.862656	1.37713	2.86839	2.39993	3.96632	.
1424626_at	2010003K11Rik	69861	3	410	0.00584421	0	0.00221601	0.166686	0.0123818	-1.03603	0.739305	-0.488582	0.40076	2.13831	0.627071	.
1428226_at	1500001L15Rik	68966	1	411	0.00588886	0	0.00886555	0.281667	0.00247072	0.116509	0.344284	0.0457995	1.12727	1.41293	1.04757	.
1437885_at	D030029J20Rik	99324	1	412	0.0058938	0	0.00240563	0.00960742	0.248459	-1.81733	-0.890857	-1.12675	0.164382	0.411125	0.336916	.
1428349_s_at	Ebf3	13593	1	413	0.00590357	0	0.242357	0.0023969	0.00977965	-1.08262	-1.31799	-1.99433	0.340526	0.272581	0.139869	.
1418899_at	1810045K17Rik	67890	1	414	0.00591964	0	0.0040123	0.00407482	0.988864	-0.783233	0.0511213	0.0484366	0.465025	1.07368	1.06229	.
1451365_at	1200009A02Rik	74111	1	415	0.00592327	0	0.0805395	0.0216276	0.00205289	-0.615855	-0.431178	-0.886899	0.540766	0.654902	0.413028	.
1423722_at	4930579A11Rik	75909	1	416	0.00598806	0	0.00214488	0.0169457	0.111975	1.10304	1.62521	1.43593	3.03441	5.09117	4.2302	.
1419806_at	Hdlbp	110611	1	417	0.00607934	0	0.0172125	0.00217729	0.112416	0.577811	0.124138	-0.134402	1.78754	1.13586	0.89364	.
1437765_at	Cpeb3	208922	1	418	0.00608147	0	0.00236434	0.195358	0.0116471	1.30645	0.889307	1.18578	3.69442	2.45356	3.27942	.
1460174_at	Dexi	58239	1	419	0.00608205	0	0.00278467	0.399329	0.0073977	1.03043	1.81696	1.17682	2.82238	6.15952	3.33887	.
1437197_at	9430041O17Rik	234214	1	420	0.00608435	0	0.0179131	0.106788	0.00216612	1.61904	1.10168	1.92271	5.09461	3.01105	7.03594	.
1432856_at	4930438A20Rik	73970	3	421	0.0061168	0	0.00210027	0.0718939	0.0247771	-1.86959	-0.573928	-1.32148	0.164799	0.567389	0.272435	.
1423449_a_at	Actn4	60595	1	422	0.00613045	0	0.0298871	0.0581986	0.00207982	1.30331	1.5891	1.0676	3.73013	4.90623	2.91051	.
1455959_s_at	Gclc	14629	1	423	0.00615379	0	0.00208439	0.0560042	0.0311055	-0.734018	-0.00643389	-0.40106	0.489525	0.996852	0.674772	.
1448874_a_at	Sh2bpsm1	20399	1	424	0.00615706	0	0.00304516	0.511792	0.00644028	0.236652	0.789246	0.317154	1.26722	2.21518	1.39165	IS
1422752_at	1500004O14Rik	67005	1	425	0.00615948	0	0.0172346	0.11465	0.00221002	-0.596224	-1.04011	-0.345119	0.551074	0.363083	0.70931	.
1455035_s_at	Nol5a	67134	1	426	0.00618989	0	0.00350196	0.00525374	0.717835	-0.200174	0.566139	0.50371	0.819401	1.83366	1.65736	.
1424130_a_at	2310075E07Rik	69669	1	427	0.0061939	0	0.970868	0.00414164	0.00431364	1.57932	1.57559	1.13859	4.89182	4.83805	3.13766	.
1427582_at	Fgf6	14177	1	428	0.00622636	0	0.00289843	0.00730454	0.424574	0.0603326	-0.438459	-0.350076	1.0653	0.645719	0.713185	.
1452233_at	Abcc1	17250	1	429	0.00624556	0	0.00210487	0.0382409	0.0459522	0.715226	0.282874	0.493321	2.06278	1.32871	1.63861	.
1460590_s_at	Ywhaq	22630	1	430	0.00627667	0	0.0100049	0.260221	0.00257779	0.509728	0.857143	0.393232	1.66573	2.35839	1.4999	.
1427213_at	Pfkfb1	18639	9	431	0.00628793	0	0.00471025	0.871152	0.00392916	1.31898	0.577311	1.34769	3.76278	1.78607	3.9763	.
1418075_at	Siat7d	20448	3	432	0.00634019	1	0.00470031	0.884739	0.00399666	-0.973102	-0.0718275	-1.00427	0.387447	0.945793	0.373669	.
1423806_at	2610034N24Rik	101861	1	433	0.00634094	0	0.00289982	0.00771195	0.401108	-0.209718	0.0414655	-0.00548345	0.811896	1.04516	0.99454	.
1416345_at	Timm8a	30058	1	434	0.00640621	0	0.00408965	0.904134	0.00468008	0.240552	0.806971	0.256352	1.29315	2.24475	1.29858	.
1423194_at	Arhgap5	11855	1	435	0.00644323	0	0.00247838	0.012812	0.187196	-0.0319855	-0.677455	-0.484893	0.96957	0.51369	0.623778	IS
1460716_a_at	Cbfb	12400	9	436	0.00646071	0	0.00363956	0.714179	0.0055027	2.55509	1.3243	2.45263	13.0052	3.81208	12.5129	TC
1460700_at	Stat3	20848	1	437	0.00646462	0	0.0191095	0.10823	0.00229988	0.787061	1.06439	0.622498	2.20589	2.91591	1.86658	TC-IS
1415840_at	Elovl5	68801	1	438	0.00647924	0	0.00250058	0.191137	0.012713	0.301215	1.03194	0.517355	1.35726	2.83857	1.70486	.
1417376_a_at	Igsf4a	54725	1	439	0.00649107	0	0.00643977	0.559447	0.00330455	-0.372946	-1.04798	-0.270956	0.689542	0.36041	0.772563	.
1422045_a_at	Ptpn12	19248	1	440	0.00654182	0	0.00231653	0.104104	0.0199847	0.301661	1.04264	0.582113	1.35569	2.88958	1.81147	.
1428529_at	2810026P18Rik	72655	1	441	0.00654416	0	0.00232506	0.0195231	0.10735	0.301862	0.819495	0.625702	1.36179	2.27551	1.88078	.
1439518_at	Unknown	.	1	442	0.00656689	0	0.00386557	0.782812	0.00527409	0.284995	0.848585	0.320657	1.35209	2.34861	1.3785	.
1453023_at	9130019P20Rik	108857	1	443	0.00659015	0	0.00268644	0.0107107	0.254685	1.03571	1.32558	1.25121	2.82336	3.77526	3.49491	.
1460585_x_at	9030221M09Rik	320951	1	444	0.00664888	0	0.00237818	0.114475	0.0189501	1.85535	2.16543	1.96911	6.39732	8.71839	7.20064	.
1439780_at	1500016H10Rik	66229	1	445	0.00665422	0	0.0658729	0.0298541	0.00227034	-0.355242	-0.0203377	-0.777769	0.70642	0.981466	0.470523	.
1429896_at	5830408B19Rik	74756	1	446	0.00669303	0	0.00230858	0.0783104	0.0259082	-0.306325	0.325525	-0.0416768	0.737596	1.41327	0.960219	.
1440906_at	Unknown	.	1	447	0.00669903	0	0.00239587	0.0191034	0.114649	-0.791464	-0.254905	-0.451926	0.455434	0.781424	0.638801	.
1431028_a_at	Pank1	75735	1	448	0.00671212	0	0.0992138	0.0214299	0.00236307	-0.0293816	0.163084	-0.334389	0.974012	1.18138	0.721619	.
1416028_a_at	Hn1	15374	1	449	0.00676627	0	0.0284576	0.00231883	0.0713442	0.72437	1.10018	1.38667	2.06679	3.03729	4.05313	.
1454664_a_at	Eif5	217869	1	450	0.00678882	0	0.00696962	0.530601	0.00338215	1.87919	2.38366	1.79568	6.65236	10.8602	6.06537	TL
1417506_at	Gmnn	57441	3	451	0.00681198	0	0.0029026	0.312046	0.00974842	-0.827371	0.261584	-0.578689	0.458008	1.30678	0.572433	.
1417069_a_at	Gmfb	63985	1	452	0.00684034	0	0.0596282	0.00232301	0.0338786	-0.573186	-0.929748	-1.35077	0.572633	0.39826	0.261881	.
1424290_at	BC010311	209212	1	453	0.00685793	0	0.00233167	0.0331262	0.0613452	-1.42719	-0.905031	-1.14251	0.24322	0.404789	0.319733	.
1435787_at	Ppm1l	242083	1	454	0.00689051	0	0.0025458	0.148425	0.0163122	2.46417	1.8744	2.26715	11.7605	6.55487	9.78854	TC
1451136_a_at	Eif2b2	217715	1	455	0.00689475	0	0.00684829	0.55997	0.00350004	0.324992	0.708897	0.266286	1.38714	2.03224	1.3196	TL
1435091_at	Unknown	.	1	456	0.00691902	0	0.00238559	0.0784935	0.0269906	-0.00257326	0.664394	0.278402	1.01272	1.94687	1.33284	.
1440843_at	A230051N06Rik	320593	1	457	0.00696524	0	0.0758547	0.0023956	0.0280309	0.440622	0.238384	-0.033497	1.56042	1.27952	0.968113	.
1416066_at	Cd9	12527	1	458	0.0070123	0	0.091499	0.00244698	0.0241662	0.162787	0.378543	0.700458	1.18338	1.47357	2.01948	.
1421824_at	Bace	23821	1	459	0.0070212	0	0.00315448	0.384842	0.0088209	0.226728	1.18874	0.41648	1.26069	3.35134	1.56756	.
1419391_at	Myog	17928	3	460	0.0070337	0	0.00440774	0.881174	0.00522123	-0.0420674	1.35461	0.00706954	0.978471	3.98118	1.10201	TC
1442744_at	C79248	96982	1	461	0.00705903	0	0.580447	0.00686003	0.00362796	-1.73757	-1.64009	-2.41061	0.176549	0.198192	0.0911792	.
1458825_at	Unknown	.	1	462	0.00706683	0	0.00363416	0.00686043	0.581442	0.176018	0.653089	0.592874	1.20796	1.92707	1.80985	.
1443916_at	2900026A02Rik	243219	1	463	0.00709041	0	0.00263408	0.155471	0.0163182	-0.332904	0.493761	-0.0604858	0.726575	1.64735	0.963332	.
1436906_at	1110031E24Rik	68718	1	464	0.00709225	0	0.00241096	0.0348209	0.0610189	1.03017	0.466849	0.725201	2.81892	1.60176	2.08234	.
1432216_s_at	Mpp7	72673	1	465	0.00713514	0	0.00318903	0.00906071	0.37901	-0.230098	-0.658223	-0.572472	0.802381	0.518365	0.564616	.
1455136_at	Unknown	.	1	466	0.00716238	0	0.00347822	0.497172	0.00767294	0.0404754	0.604749	0.128018	1.04395	1.8449	1.15056	.
1421077_at	Sertad3	170742	1	467	0.00717037	0	0.00559644	0.817228	0.00430243	-0.524348	-0.201589	-0.542841	0.592017	0.818854	0.585105	.
1450987_a_at	2310004I24Rik	66358	1	468	0.00717514	0	0.324538	0.0100602	0.00307761	-0.486237	-0.404485	-0.76833	0.615892	0.667711	0.466924	.
1440423_at	D430004I08Rik	240869	1	469	0.00724885	0	0.0510489	0.04245	0.00245328	-1.05236	-1.19625	-0.900401	0.350139	0.302531	0.407055	.
1452717_at	2610016M12Rik	229731	1	470	0.00727372	0	0.00262802	0.127985	0.019424	0.00999993	0.895602	0.327025	1.03096	2.45521	1.42271	.
1447662_x_at	Unknown	.	1	471	0.00742968	0	0.00952478	0.375044	0.0033032	0.887117	1.37729	0.761845	2.44106	4.0163	2.15702	.
1422697_s_at	Jarid2	16468	1	472	0.00743189	0	0.00293893	0.226893	0.0132348	1.14288	0.674228	1.01201	3.13602	1.96996	2.77859	.
1424268_at	Smox	228608	9	473	0.00745014	0	0.00678615	0.644104	0.00398231	2.91408	1.94895	3.03015	18.6575	7.34553	21.244	AA
1441352_at	9430034N14Rik	320811	1	474	0.00746104	0	0.00270085	0.130965	0.0196847	-0.482001	-1.12479	-0.711199	0.620626	0.329654	0.493465	.
1459693_x_at	Ywhag	22628	1	475	0.0074794	0	0.00266443	0.0218792	0.114596	-0.734279	-0.248556	-0.430799	0.481794	0.781715	0.655228	IS
1424996_at	Unknown	.	1	476	0.00750224	0	0.00255034	0.0378157	0.0605547	0.289747	-0.292335	-0.0216904	1.33934	0.756156	0.983854	.
1426682_at	Unknown	.	1	477	0.00751124	0	0.00294081	0.0138493	0.216043	0.553397	0.938261	0.827857	1.743	2.56321	2.29813	.
1436978_at	Wnt9a	216795	1	478	0.00751942	0	0.00626282	0.74012	0.0042794	0.504191	0.940731	0.467317	1.6677	2.56369	1.61071	.
1416563_at	Ctps	51797	1	479	0.00755319	0	0.00605883	0.78376	0.00442346	0.714153	1.17751	0.682053	2.05448	3.27279	1.98735	AA
1420809_a_at	1500003O03Rik	56398	1	480	0.0075773	0	0.00422988	0.00647627	0.711313	0.732043	0.96855	0.948021	2.08062	2.63897	2.58503	IS
1451107_at	BC023106	223754	1	481	0.00760154	0	0.0026139	0.0768369	0.0310536	-1.54692	-0.557375	-1.11922	0.220319	0.587844	0.327216	.
1425164_a_at	Phkg	18682	9	482	0.00760975	0	0.00339298	0.380865	0.00967654	2.08401	1.26313	1.91818	8.07105	3.56475	7.02732	.
1431893_a_at	Tprt	56075	1	483	0.00763197	0	0.00530894	0.966156	0.00505764	-0.724268	-0.154512	-0.73018	0.488234	0.870904	0.483596	.
1434735_at	Kif1a	16560	1	484	0.00765594	0	0.00372663	0.506042	0.00813246	0.108247	-0.373951	0.0339846	1.12023	0.691609	1.04086	.
1455291_s_at	D6Ertd365e	52265	1	485	0.00768708	0	0.0185277	0.148964	0.00282774	0.129775	-0.168919	0.284126	1.14147	0.846335	1.33996	.
1416114_at	Sparcl1	13602	1	486	0.0076978	0	0.0295799	0.0828322	0.00265997	1.68536	1.28567	1.978	5.42173	3.64686	7.34256	.
1424553_at	1110011D13Rik	74770	1	487	0.0077882	0	0.00424858	0.678268	0.00686618	2.18138	1.77614	2.14185	8.86853	5.96045	8.53611	.
1453767_a_at	Nt5m	103850	1	488	0.0078068	0	0.114439	0.0230875	0.00277674	0.287472	0.384552	0.128101	1.33708	1.47049	1.13672	.
1428672_at	Snrpf	69878	1	489	0.00781929	0	0.00268257	0.0742022	0.0332195	0.955716	1.52596	1.20641	2.60597	4.61126	3.39401	.
1434013_at	D930036B08Rik	319713	1	490	0.00782111	0	0.00337474	0.338962	0.0107411	0.407864	-0.0495898	0.306461	1.50714	0.953069	1.37334	.
1455958_s_at	9130017A15Rik	320717	1	491	0.00782274	0	0.0055879	0.929622	0.00504969	2.14717	2.87372	2.1313	8.6392	17.8438	8.65454	.
1417367_at	Ppp2ca	19052	1	492	0.00783224	0	0.00304695	0.211282	0.0147496	1.96235	2.53747	2.13052	7.15287	12.6878	8.52787	.
1434736_at	Hlf	217082	1	493	0.00789765	0	0.00272036	0.0794108	0.0317073	0.456028	-0.386893	0.0928593	1.58838	0.690148	1.11965	.
1438322_x_at	Fdft1	14137	9	494	0.00795478	0	0.00645359	0.770295	0.0046072	1.21539	0.264856	1.28645	3.42153	1.32136	3.83027	.
1451974_at	Osbpl2	228983	1	495	0.00796387	0	0.00408902	0.00769501	0.588466	0.852647	1.18057	1.13896	2.34684	3.27792	3.12668	.
1425678_a_at	Snrk	20623	1	496	0.00797256	0	0.00565022	0.939658	0.00517947	1.19975	0.686409	1.20939	3.32108	2.02658	3.35954	.
1428264_at	0610009C03Rik	66585	1	497	0.00798888	0	0.00451872	0.734879	0.00668567	-0.43568	-0.0188229	-0.402144	0.647679	0.984768	0.674855	.
1458084_at	Unknown	.	1	498	0.00800328	0	0.00412193	0.593472	0.00769213	0.310898	-0.127517	0.255943	1.36734	0.880942	1.30674	.
1441823_at	E330020C23	328365	1	499	0.00803506	0	0.143032	0.0201334	0.00293374	-0.140918	0.0754368	-0.543842	0.87887	1.08645	0.583834	.
1441047_at	9330175B01Rik	106068	1	500	0.00803966	0	0.0139581	0.239038	0.0031985	-0.0969391	-0.533002	0.0691965	0.915932	0.589845	1.08276	.
1435003_at	Pik4ca	224020	1	501	0.00808676	0	0.0027577	0.0653004	0.038982	0.151672	0.536943	0.32932	1.16418	1.72379	1.39171	.
1458228_at	Unknown	.	1	502	0.00808678	0	0.102036	0.00284014	0.0264467	-0.458604	-0.720676	-1.11819	0.632486	0.494414	0.330147	.
1420018_s_at	Tm4sf3	216350	1	503	0.00810223	0	0.469196	0.00383298	0.00905201	-1.47937	-1.40035	-1.01241	0.22886	0.248743	0.364129	.
1416816_at	Nek7	59125	1	504	0.0081328	0	0.00587715	0.913339	0.00518448	2.67071	2.46394	2.67634	14.4791	11.7635	14.5414	.
1424198_at	Dlg5	71228	1	505	0.00814686	0	0.00311025	0.0164859	0.192262	-1.73009	-1.01702	-1.23682	0.180647	0.366587	0.290566	.
1416981_at	Foxo1	56458	1	506	0.00824498	0	0.0364182	0.0723525	0.00282428	0.340331	0.0659248	0.563041	1.41227	1.07326	1.7664	TC
1449164_at	Cd68	12514	1	507	0.00832185	0	0.00940696	0.461599	0.00391018	-0.763982	-0.201147	-0.88171	0.467333	0.826802	0.422247	.
1419994_s_at	D10Ertd641e	52717	1	508	0.00835536	0	0.00284541	0.062038	0.0427207	0.719528	1.13883	0.917325	2.05535	3.12539	2.52729	.
1448388_a_at	1110002B05Rik	104725	1	509	0.00836249	0	0.00284052	0.0523168	0.0504545	1.03872	0.699765	0.870172	2.83065	2.02275	2.38942	.
1451553_at	Art5	11875	9	510	0.00840134	0	0.00735908	0.685763	0.00458923	0.405948	-0.727511	0.527215	1.51006	0.521398	1.74758	.
1458589_at	Unknown	.	1	511	0.00840623	0	0.0590753	0.00285968	0.0451266	-0.507959	-0.736284	-0.984059	0.602931	0.480172	0.377478	.
1456741_s_at	App	11820	9	512	0.00841704	0	0.00370046	0.369691	0.0109885	-1.75691	-2.68987	-1.95366	0.172737	0.0719985	0.142205	.
1417590_at	Cyp27a1	104086	1	513	0.00845908	0	0.00456997	0.669598	0.00752668	1.26105	0.666636	1.20046	3.54108	1.94984	3.39481	.
1419979_s_at	Gba2	230101	1	514	0.00848625	0	0.00383742	0.408997	0.0103815	0.763828	1.26018	0.860357	2.14837	3.53273	2.39979	.
1440084_at	Unknown	.	9	515	0.00850642	0	0.00326209	0.199759	0.0168617	1.6868	0.789781	1.41294	5.41593	2.20896	4.31505	.
1419743_s_at	Carm1	59035	1	516	0.00850994	0	0.00299869	0.10707	0.0270945	1.8011	1.32194	1.61207	6.05634	3.78882	5.03616	.
1450843_a_at	Serpinh1	12406	1	517	0.00854644	0	0.0300509	0.095117	0.00297956	1.05945	1.41078	0.813525	2.92945	4.12719	2.25674	.
1427016_at	D630029K19Rik	229227	1	518	0.00855044	0	0.0249023	0.00304776	0.119759	-0.196906	0.197817	0.438646	0.833273	1.22007	1.56797	.
1420623_x_at	Hspa8	15481	1	519	0.00858981	0	0.00574079	0.982657	0.00588727	2.8247	3.43238	2.82799	17.2331	30.9789	17.0482	.
1433684_at	Sema3e	20349	1	520	0.00861491	0	0.00626213	0.904399	0.00544748	0.317658	0.620657	0.30843	1.37678	1.87034	1.36187	.
1417409_at	Jun	16476	1	521	0.00867703	0	0.00441067	0.580183	0.00847846	1.01433	1.32107	1.05478	2.75839	3.75645	2.88431	TC
1423851_a_at	9430059P22Rik	219134	1	522	0.00867767	0	0.00295357	0.0588676	0.0472688	0.419603	1.39695	0.891925	1.55404	4.16746	2.46533	.
1455900_x_at	Tgm2	21817	1	523	0.0087556	0	0.00329783	0.181032	0.0187128	0.408823	1.13484	0.642135	1.51914	3.18788	1.90572	.
1454993_a_at	Sfrs3	20383	1	524	0.00875981	0	0.00749303	0.711244	0.00485724	-0.192832	0.252758	-0.236571	0.828314	1.28985	0.799104	.
1449013_at	Eef2k	13631	1	525	0.00876187	0	0.00356927	0.273579	0.0140179	0.208512	-0.374904	0.0567498	1.23907	0.689645	1.07375	.
1452190_at	2510048K03Rik	72461	1	526	0.00881353	0	0.41422	0.00399168	0.0107179	0.012756	-0.0629489	-0.377949	1.01381	0.945866	0.687139	.
1449015_at	Retnla	57262	7	527	0.00882141	0	0.0101714	0.00409672	0.449628	1.47824	0.420207	0.188561	4.60094	1.60679	1.23282	.
1427359_at	A630082K20Rik	338523	1	528	0.00884462	0	0.00735367	0.742322	0.00500483	-1.3326	-2.05656	-1.26983	0.26431	0.134148	0.281494	.
1417451_a_at	Ppia	268373	1	529	0.00886862	0	0.00379745	0.338428	0.012319	2.73992	3.27792	2.86226	15.5927	26.724	17.6065	.
1423667_at	Mat2a	232087	1	530	0.00887535	0	0.00740714	0.738139	0.00500742	3.11461	2.52109	3.16703	22.5742	12.6674	24.0854	AA
1436385_at	9330160A12	228557	1	531	0.00888421	0	0.00395589	0.391321	0.0112178	-0.853625	-1.41256	-0.96747	0.426613	0.24362	0.387835	.
1426992_at	Unknown	.	1	532	0.00888465	0	0.00568591	0.92305	0.00636267	1.48405	0.910587	1.4703	4.50116	2.49052	4.37748	.
1428919_at	Fgfr1op	75296	1	533	0.00892681	0	0.00485521	0.683606	0.0078396	1.247	1.58785	1.28058	3.48151	4.93054	3.60357	.
1428862_at	9130020K17Rik	74569	1	534	0.00895428	0	0.00383885	0.0123907	0.340785	-0.428724	-0.0198998	-0.112587	0.653912	0.986125	0.895395	.
1456423_at	Unknown	.	1	535	0.00895869	0	0.148535	0.0222786	0.00327349	-1.06275	-1.41158	-0.41907	0.349183	0.25133	0.673251	.
1451227_a_at	Slc10a3	214601	1	536	0.00897395	0	0.00394287	0.0116831	0.373876	-0.836934	-0.149205	-0.294784	0.445753	0.864697	0.746751	.
1428103_at	Adam10	11487	1	537	0.00900089	0	0.00422674	0.0101346	0.467107	0.430689	0.969187	0.875726	1.54185	2.68244	2.4051	.
1434424_at	9630055N22Rik	226844	9	538	0.00900127	0	0.00498144	0.710219	0.00770795	1.02539	-0.0603996	0.927449	2.80969	0.97598	2.65274	.
1424120_at	Rnf8	58230	1	539	0.00907203	0	0.0133372	0.31173	0.00380107	0.560113	0.979734	0.426481	1.75481	2.6753	1.55476	.
1429237_at	Unknown	.	1	540	0.00910937	0	0.00383274	0.317459	0.0132345	1.44268	1.65012	1.49223	4.23504	5.21341	4.45268	.
1439043_at	1500010G04Rik	68965	1	541	0.00914063	0	0.00399137	0.0120638	0.366941	-1.33131	-0.772426	-0.892891	0.266619	0.463527	0.413498	.
1453016_at	2900042B11Rik	72938	1	542	0.00915724	0	0.00311924	0.0539348	0.0554462	-0.416193	-0.886144	-0.652168	0.662486	0.412943	0.525425	.
1433453_a_at	AW539457	99382	1	543	0.00916156	0	0.00445214	0.518137	0.00964986	-0.30672	0.320247	-0.209453	0.737755	1.38799	0.82756	.
1428522_at	Ttf2	74044	1	544	0.0091804	0	0.00347982	0.0190332	0.190714	0.455842	0.763536	0.666085	1.58257	2.1513	1.94821	.
1455905_at	2610507B11Rik	72503	7	545	0.00920308	0	0.00376433	0.0144956	0.282091	1.99232	0.472014	0.864087	7.71851	1.6104	2.64419	.
1427677_a_at	Sox6	20679	1	546	0.00929002	0	0.00615554	0.973753	0.00639707	2.21919	1.7307	2.21513	9.20153	5.73707	9.19923	.
1418548_at	Svs6	20945	5	547	0.00929167	0	0.00349233	0.019995	0.181724	-1.91322	-5.0589	-4.03791	0.280313	0.00659418	0.0177638	.
1448487_at	Lrrfip1	16978	1	548	0.00929848	0	0.028133	0.116949	0.00329804	1.53031	1.30878	1.67119	4.62554	3.70809	5.34973	.
1437283_at	Tnpo2	212999	1	549	0.00933544	0	0.00363254	0.222125	0.0173895	0.929209	0.39201	0.770689	2.55414	1.47999	2.18727	.
1458116_at	9530079D04Rik	320061	8	550	0.00938464	0	0.690266	0.00819209	0.00511474	-1.08128	-0.970599	-2.10728	0.350165	0.379417	0.131055	.
1417817_a_at	2310058J06Rik	97064	1	551	0.00939416	0	0.00546739	0.788017	0.00750119	0.236327	0.722049	0.268573	1.26905	2.07545	1.3204	.
1449422_at	Cdh4	12561	1	552	0.00941456	0	0.00720976	0.0056665	0.837497	-0.308834	-0.851214	-0.880337	0.736439	0.433375	0.418447	.
1452442_at	2700071E21Rik	72607	1	553	0.00943303	0	0.0400227	0.00324557	0.0791664	-0.302222	0.0988918	0.423228	0.742842	1.13239	1.53358	.
1451552_at	Unknown	.	1	554	0.00944216	0	0.0512909	0.0608634	0.00322123	-0.379751	-0.107779	-0.637686	0.685482	0.898562	0.536612	.
1436361_at	Vgll2	215031	1	555	0.00947631	0	0.00325635	0.0412179	0.0771452	2.54715	1.86928	2.17524	12.7817	6.52658	9.02281	TC
1452071_at	Unknown	.	1	556	0.00948642	0	0.0056475	0.821909	0.00735902	0.354801	0.58323	0.367572	1.42833	1.79243	1.44767	.
1444089_at	Spnb2	20742	1	557	0.00949213	0	0.0032592	0.0758132	0.0419703	1.16911	1.73179	1.42463	3.26182	5.65553	4.18939	AA-TL
1429537_at	5730406M06Rik	66625	1	558	0.00950728	0	0.00347631	0.0235132	0.15183	1.0357	0.271927	0.541088	2.84904	1.3298	1.74431	.
1460688_s_at	AA407659	106840	1	559	0.00953354	0	0.228278	0.00372488	0.0174665	-0.124207	-0.0238307	0.219333	0.884528	0.980954	1.24806	.
1423796_at	Sfpq	71514	1	560	0.0095481	0	0.0041794	0.373609	0.0124914	-1.80228	-1.16213	-1.66504	0.168813	0.313513	0.190115	.
1441652_at	Unknown	.	9	561	0.00960879	0	0.00830008	0.701373	0.00527013	0.111759	-0.630389	0.188987	1.17425	0.536558	1.20868	.
1460355_at	D030060M11Rik	215051	1	562	0.00960949	0	0.00655355	0.00641618	0.985607	0.231314	-0.210076	-0.212113	1.2665	0.810541	0.818936	.
1452886_at	Btbd5	66689	1	563	0.00961291	0	0.00624668	0.00674304	0.948099	-0.941216	-0.43162	-0.440023	0.393812	0.654035	0.64814	.
1443941_at	Unknown	.	1	564	0.00962675	0	0.167953	0.00356903	0.0220993	-0.285015	-0.4459	-0.760349	0.755159	0.644891	0.469599	.
1418860_a_at	1110019O13Rik	68614	1	565	0.0096487	0	0.195519	0.00366407	0.0197954	-0.521774	-0.670605	-0.992568	0.594579	0.511421	0.375934	.
1421853_at	Psen1	19164	1	566	0.00965863	0	0.00337031	0.0986076	0.0340054	0.765291	1.20098	0.946853	2.16682	3.32486	2.58857	IS
1434750_at	Sec6l1	211446	1	567	0.00966024	0	0.00336424	0.0347662	0.096123	0.585193	1.16448	0.920892	1.80334	3.23909	2.53107	.
1429763_at	D530030D03Rik	78578	1	568	0.00969266	0	0.00558307	0.774704	0.00782882	1.34994	1.89385	1.38857	3.90001	6.70924	4.02523	.
1426833_at	Eif4g3	230861	1	569	0.00971017	0	0.0133712	0.346673	0.00416209	1.84227	1.50007	1.94307	6.33187	4.49088	7.0458	TL
1434047_x_at	Hnrpa2b1	53379	1	570	0.00976799	0	0.214904	0.00376915	0.018746	1.226	1.14697	0.964927	3.41336	3.15713	2.62596	.
1449093_at	Ctf1	13019	1	571	0.00985669	0	0.00611302	0.883273	0.00726856	0.581839	0.0103665	0.560668	1.82201	1.01957	1.7557	.
1427539_a_at	D10Ertd749e	52696	1	572	0.00985832	0	0.00365953	0.170521	0.0224655	-1.77746	-0.876277	-1.47302	0.177321	0.419405	0.230339	.
1439802_at	1700054C12Rik	67333	1	573	0.00985884	0	0.00904185	0.641385	0.0051874	0.34452	-0.0179968	0.391374	1.4114	0.990787	1.48645	.
1416368_at	Gsta4	14860	1	574	0.00986891	0	0.00891512	0.656141	0.00524417	-0.000890843	-0.707362	0.0860455	1.00553	0.506171	1.11033	.
1428162_at	2010012G17Rik	72064	1	575	0.00993155	0	0.00439737	0.0126106	0.392349	-0.627239	0.155891	-0.00680595	0.543582	1.19644	0.9999	.
1428891_at	2210012L08Rik	74258	1	576	0.0100456	0	.	.	0.00352695	.	.	.	3.1581	2.21019	4.05129	.
1442700_at	Pde4b	18578	1	577	0.0100663	0	.	.	0.00697998	.	.	.	3.87948	3.80957	1.88088	.
1437030_at	Plcd4	18802	1	578	0.0100929	0	.	.	0.00517637	.	.	.	9.68314	5.33209	10.8656	.
1448271_a_at	Ddx21	56200	1	579	0.0101005	0	.	.	0.0970806	.	.	.	0.315725	0.746943	0.515116	.
1424184_at	Acadvl	11370	1	580	0.0101304	0	.	.	0.003497	.	.	.	15.2823	17.817	12.5196	.
1437224_at	Rtn4	68585	1	581	0.0101433	0	.	.	0.092701	.	.	.	1.18593	2.78935	1.93384	.
1451275_at	E030041M21Rik	75089	1	582	0.0101856	0	.	.	0.398883	.	.	.	1.03311	2.04061	1.74817	.
1455098_a_at	Vtn	22370	8	583	0.0102182	0	.	.	0.00609892	.	.	.	0.244871	0.256174	0.0911487	.
1433656_a_at	C77032	30877	1	584	0.0102557	0	.	.	0.0492099	.	.	.	2.30008	4.24663	3.07856	.
1434880_at	Set	56086	1	585	0.0102584	0	.	.	0.00820964	.	.	.	1.45151	2.70141	1.5386	.
1456069_at	Dtna	13527	1	586	0.0102667	0	.	.	0.00436687	.	.	.	0.927624	0.501969	1.0878	.
1417372_a_at	Peli1	67245	1	587	0.0103313	0	.	.	0.12434	.	.	.	0.451631	0.751072	1.04807	.
1460334_at	Dbnl	13169	1	588	0.0103842	0	.	.	0.00356757	.	.	.	0.653555	0.8241	0.505151	.
1455337_at	9030023J02Rik	320417	1	589	0.0104211	0	.	.	0.00356918	.	.	.	1.24783	0.9124	1.68427	.
1451058_at	2400002F11Rik	66405	1	590	0.0104289	0	.	.	0.0190227	.	.	.	0.857368	0.953681	1.25446	.
1449010_at	Osp94	18415	1	591	0.0104296	0	.	.	0.434354	.	.	.	0.370259	0.496807	0.534365	.
1415874_at	Spry1	24063	1	592	0.0104469	0	.	.	0.110262	.	.	.	1.9358	1.25366	1.51227	.
1455599_at	AI850995	328232	1	593	0.0104904	0	.	.	0.00667274	.	.	.	1.05093	1.06765	0.648135	.
1424175_at	Tef	21685	1	594	0.0105397	0	.	.	0.00609711	.	.	.	13.6508	9.65248	14.1063	.
1417298_at	5730442K12Rik	68177	1	595	0.0105473	0	.	.	0.106141	.	.	.	1.69275	0.999686	1.24089	.
1416150_a_at	Sfrs3	20383	1	596	0.0105516	0	.	.	0.00733903	.	.	.	2.31664	4.35081	2.28614	.
1440343_at	Rps6ka5	73086	1	597	0.0106167	0	.	.	0.00625131	.	.	.	1.32221	0.811327	1.3861	.
1416823_a_at	Osbpl1a	64291	1	598	0.0106205	0	.	.	0.00365348	.	.	.	1.40585	1.69726	1.12865	.
1428635_at	1810030M08Rik	69156	1	599	0.0106235	0	.	.	0.288706	.	.	.	0.453712	0.600009	0.666857	.
1434173_s_at	D19Bwg1357e	52874	1	600	0.0106717	0	.	.	0.0322449	.	.	.	5.05386	12.4443	7.28874	.
1436478_at	3010002C02Rik	72398	1	601	0.0106769	0	.	.	0.0038657	.	.	.	1.84506	1.36636	2.21187	.
1427747_a_at	Lcn2	16819	10	602	0.0106873	1	.	.	0.00635521	.	.	.	0.254397	5.12286	0.271314	.
1458089_at	Unknown	.	6	603	0.0106909	0	.	.	0.00389583	.	.	.	0.273346	0.167265	0.743373	.
1448563_at	Phb	18673	1	604	0.0106972	0	.	.	0.00522959	.	.	.	2.42201	3.13585	2.31233	.
1429384_at	3300002K07Rik	70425	1	605	0.010731	0	.	.	0.216823	.	.	.	0.46718	1.13471	0.854692	.
1456331_at	9130023H24Rik	319792	1	606	0.0107556	0	.	.	0.388986	.	.	.	0.653005	1.27826	1.09894	.
1417877_at	2310005P05Rik	67484	9	607	0.0107956	0	.	.	0.0122867	.	.	.	2.34684	0.787919	2.07887	.
1421052_a_at	Sms	20603	1	608	0.0108246	0	.	.	0.00501049	.	.	.	3.27864	3.01386	4.91952	.
1434099_at	Casp7	12369	1	609	0.0108681	0	.	.	0.015672	.	.	.	1.04536	2.85672	1.3125	.
1419463_at	Clca2	80797	9	610	0.010877	0	.	.	0.0400752	.	.	.	0.174711	0.051137	0.0994009	.
1417719_at	Sap30	60406	1	611	0.0108812	0	.	.	0.0350024	.	.	.	0.780316	1.3678	0.978077	.
1436816_at	Nup133	234865	3	612	0.0109485	0	.	.	0.0220173	.	.	.	1.13555	4.35125	1.77201	.
1454669_at	5730466P16Rik	216821	1	613	0.0109609	0	.	.	0.192088	.	.	.	1.73143	2.37898	2.14933	.
1437497_a_at	Hspca	15519	1	614	0.0109996	0	.	.	0.00424647	.	.	.	4.20585	5.89812	3.61288	.
1450047_at	Hs6st2	50786	1	615	0.0110186	0	.	.	0.0900468	.	.	.	0.437031	0.566213	0.678774	.
1434503_s_at	Lamp2	16784	1	616	0.0110486	0	.	.	0.00788446	.	.	.	5.08871	5.15771	8.50264	.
1417352_s_at	Snrpa1	68981	1	617	0.011083	0	.	.	0.00910166	.	.	.	0.832644	1.44348	0.870272	.
1423810_at	2700017M01Rik	72590	1	618	0.0110831	0	.	.	0.00961076	.	.	.	2.66737	4.81857	2.88246	.
1439106_at	Zfp462	242466	1	619	0.0111105	0	.	.	0.00432593	.	.	.	3.17234	3.79123	2.14511	.
1452666_a_at	1110063G11Rik	68875	9	620	0.0111286	0	.	.	0.0246433	.	.	.	3.1784	1.18187	2.42309	.
1429054_at	4833424P18Rik	74600	1	621	0.0111451	0	.	.	0.00973402	.	.	.	2.00282	3.81902	2.1996	.
1434000_at	4930469P12Rik	67636	1	622	0.011163	0	.	.	0.00712711	.	.	.	3.02843	3.83228	3.0214	.
1443363_at	Unknown	.	1	623	0.0111777	0	.	.	0.00396755	.	.	.	0.429337	0.491406	0.349547	.
1416067_at	Ifrd1	15982	1	624	0.011192	0	.	.	0.00485774	.	.	.	2.84898	6.23746	2.31934	.
1453010_at	1700069O15Rik	73473	1	625	0.0112203	0	.	.	0.0473229	.	.	.	3.24542	4.71084	3.83611	.
1434927_at	Hspb7	29818	1	626	0.0112493	0	.	.	0.00738677	.	.	.	11.1427	24.3972	11.07	.
1420523_at	2610529H08Rik	67501	1	627	0.0112886	0	.	.	0.0814874	.	.	.	0.384417	0.527439	0.456429	.
1426407_at	Unknown	.	1	628	0.0113129	0	.	.	0.00824651	.	.	.	10.6002	14.2252	10.7096	.
1452049_at	1500016H10Rik	66229	1	629	0.0113181	0	.	.	0.0318831	.	.	.	0.705995	1.93342	1.00374	.
1460203_at	Itpr1	16438	1	630	0.0113371	0	.	.	0.0039206	.	.	.	1.10695	0.802033	1.47174	.
1416137_at	Anxa7	11750	1	631	0.0113883	0	.	.	0.0623117	.	.	.	1.36362	1.98993	1.6495	.
1457636_x_at	2700094F01Rik	72649	1	632	0.0114069	0	.	.	0.797964	.	.	.	0.914929	1.59891	1.65298	.
1419091_a_at	Anxa2	12306	1	633	0.011434	0	.	.	0.00414173	.	.	.	4.0536	5.72784	3.34956	.
1420979_at	Pak1	18479	1	634	0.0114545	0	.	.	0.00536815	.	.	.	0.996136	0.703311	1.07968	.
1433754_at	Mbnl2	105559	1	635	0.0114959	0	.	.	0.338448	.	.	.	18.604	32.77	28.4215	.
1438554_x_at	Wbscr1	22384	1	636	0.0115032	0	.	.	0.00695749	.	.	.	10.6409	14.538	10.5245	.
1416885_at	1110038F14Rik	117171	1	637	0.0115181	0	.	.	0.0250024	.	.	.	1.42222	1.23694	0.942435	.
1426728_x_at	Ptdss2	27388	4	638	0.01152	0	.	.	0.250638	.	.	.	0.280636	1.04431	0.741669	.
1429556_at	2610024B07Rik	269987	1	639	0.0115677	0	.	.	0.0913934	.	.	.	35.7015	16.2923	23.8409	.
1416411_at	Gstm2	14863	1	640	0.0115695	0	.	.	0.293855	.	.	.	2.04262	1.19509	1.36406	.
1428620_at	Ensa	56205	1	641	0.0115873	0	.	.	0.00515186	.	.	.	4.83238	4.57778	5.89801	.
1428237_at	2700059D21Rik	67185	1	642	0.0116167	0	.	.	0.240797	.	.	.	3.03069	6.01289	4.82507	.
1424712_at	Elys	226747	1	643	0.0116182	0	.	.	0.0354562	.	.	.	0.785287	0.874705	1.03629	.
1416835_s_at	Amd1	11702	9	644	0.01162	0	.	.	0.0451034	.	.	.	33.0734	6.57839	17.7782	.
1460172_at	5730403B10Rik	66626	1	645	0.0116247	0	.	.	0.0124293	.	.	.	2.02033	2.89449	2.14083	.
1437763_at	BC030335	233805	1	646	0.011637	0	.	.	0.100269	.	.	.	1.58118	2.39534	2.00381	.
1428433_at	1110014O20Rik	68602	1	647	0.011641	0	.	.	0.0225231	.	.	.	17.4709	19.3729	24.3043	.
1443710_s_at	Spats1	71020	1	648	0.0116618	0	.	.	0.584155	.	.	.	0.293366	0.659167	0.735492	.
1419309_at	Gp38	14726	1	649	0.011674	0	.	.	0.00697065	.	.	.	1.58175	2.56088	1.56343	.
1450018_s_at	4933433D23Rik	67554	1	650	0.0117177	0	.	.	0.00694984	.	.	.	1.10427	0.724547	1.12249	.
1434340_at	Unknown	.	1	651	0.0117507	0	.	.	0.448539	.	.	.	3.59985	7.00518	6.25396	.
1442160_at	7530404M11	329731	1	652	0.0118243	0	.	.	0.00831795	.	.	.	1.16716	0.656937	1.17351	.
1418762_at	Daf1	13136	1	653	0.0118389	0	.	.	0.00407677	.	.	.	1.52122	1.09408	2.09739	.
1426806_at	5830411E10Rik	109019	1	654	0.0118512	0	.	.	0.446427	.	.	.	0.378931	0.893094	0.79927	.
1417164_at	Dusp10	63953	1	655	0.0118637	0	.	.	0.212547	.	.	.	3.33932	2.14307	2.49504	.
1429581_at	Acad9	229211	1	656	0.0119103	0	.	.	0.117283	.	.	.	0.551648	0.719959	0.872588	.
1435567_at	Phka1	18679	1	657	0.0119256	0	.	.	0.0043037	.	.	.	19.3718	16.7659	24.6194	.
1455656_at	Btla	208154	1	658	0.0119388	0	.	.	0.006114	.	.	.	1.51285	1.05902	1.58312	.
1459133_at	Unknown	.	1	659	0.0119531	0	.	.	0.58919	.	.	.	0.780039	1.22285	1.14702	.
1416118_at	2310035M22Rik	66949	5	660	0.0119597	0	.	.	0.0859787	.	.	.	0.0934575	0.0189414	0.0431218	.
1435010_at	AI449039	101583	1	661	0.0119806	0	.	.	0.213725	.	.	.	3.86573	4.5223	4.87248	.
1417908_s_at	Ube2l3	22195	1	662	0.0119873	0	.	.	0.155611	.	.	.	6.39711	4.61507	5.2024	.
1422064_a_at	Zfp288	56490	1	663	0.0120196	0	.	.	0.0169496	.	.	.	4.27034	2.57777	3.77933	.
1428011_a_at	Erbb2ip	59079	1	664	0.0120236	0	.	.	0.990437	.	.	.	1.12132	1.90113	1.89498	.
1417406_at	Sertad1	55942	1	665	0.0120392	0	.	.	0.0910414	.	.	.	0.725983	1.3521	1.04194	.
1429787_x_at	D10Ertd749e	52696	1	666	0.0120758	0	.	.	0.0311438	.	.	.	0.467494	0.857536	0.578001	.
1426345_at	D030028O16Rik	67244	1	667	0.0120772	0	.	.	0.0117321	.	.	.	2.17878	1.62397	2.09309	.
1421571_a_at	Ly6c	17067	1	668	0.0121156	0	.	.	0.0171904	.	.	.	7.50311	10.0647	8.06578	.
1451160_s_at	D7Ertd458e	52118	1	669	0.01212	0	.	.	0.0280128	.	.	.	0.702331	1.23808	0.866584	.
1417619_at	2310040G17Rik	102060	1	670	0.012144	0	.	.	0.679873	.	.	.	1.29327	1.77525	1.85925	.
1417374_at	Tuba4	22145	1	671	0.0121651	0	.	.	0.0197043	.	.	.	30.6859	49.3272	34.985	.
1460507_at	4930552P12Rik	77594	1	672	0.0121682	0	.	.	0.213346	.	.	.	1.1969	0.873257	0.746865	.
1452964_at	4932702F08Rik	74410	1	673	0.0122305	0	.	.	0.0117166	.	.	.	1.09602	1.8498	1.17913	.
1417585_at	Nup210	54563	1	674	0.0122483	0	.	.	0.0496044	.	.	.	2.54294	2.12356	1.72616	.
1451277_at	C530046K17Rik	225791	1	675	0.0122546	0	.	.	0.0118753	.	.	.	3.17648	2.08472	3.0424	.
1424792_at	Rnasep1	208366	1	676	0.0122775	0	.	.	0.0158427	.	.	.	0.282833	0.305943	0.397655	.
1439448_x_at	2400003B06Rik	67511	1	677	0.0122788	0	.	.	0.044118	.	.	.	1.27854	3.44946	2.0218	.
1418659_at	Clock	12753	1	678	0.0122843	0	.	.	0.317651	.	.	.	0.491565	1.04061	0.861303	.
1435605_at	Arp3b	242894	1	679	0.0122934	0	.	.	0.00703745	.	.	.	2.49536	1.31551	2.60214	.
1425179_at	Shmt1	20425	4	680	0.0123276	0	.	.	0.0455116	.	.	.	0.35864	1.02083	0.550398	.
1441753_at	4921505C17Rik	109197	1	681	0.0123651	0	.	.	0.863167	.	.	.	0.904504	0.543504	0.559742	.
1451935_a_at	Spint2	20733	5	682	0.0124199	0	.	.	0.0107612	.	.	.	0.979008	0.166632	1.01341	.
1455998_at	G630041M05Rik	320448	1	683	0.0124298	0	.	.	0.490726	.	.	.	6.23372	3.02363	3.4558	.
1449876_at	Prkg1	19091	9	684	0.0124303	0	.	.	0.0184166	.	.	.	1.30404	0.312551	0.872708	.
1435232_x_at	Mrpl15	27395	1	685	0.0124411	0	.	.	0.0239743	.	.	.	6.32692	7.95307	6.78976	.
1416940_at	Ppif	105675	1	686	0.0126027	0	.	.	0.00487995	.	.	.	2.77125	4.32189	2.33095	.
1418703_at	Rbms1	56878	1	687	0.0126106	0	.	.	0.265306	.	.	.	1.1435	1.86107	1.62331	.
1417846_at	Ulk2	29869	1	688	0.0126521	0	.	.	0.18768	.	.	.	4.06937	2.48879	2.97861	.
1425052_at	2610034N03Rik	66307	1	689	0.0126615	0	.	.	0.325166	.	.	.	3.15912	1.7897	2.05287	.
1451201_s_at	Rnh1	107702	1	690	0.0126744	0	.	.	0.0214398	.	.	.	1.68223	3.1416	1.99922	.
1436156_at	2610511G16Rik	67500	1	691	0.012713	0	.	.	0.872771	.	.	.	2.46697	3.81748	3.85699	.
1455037_at	Plxna2	72741	1	692	0.0127617	1	.	.	0.0362384	.	.	.	1.00874	1.5759	1.19996	.
1423642_at	4930542G03Rik	227613	1	693	0.0127699	0	.	.	0.0164686	.	.	.	5.44357	13.2732	6.87409	.
1438081_at	Unknown	.	3	694	0.0127707	0	.	.	0.00898151	.	.	.	0.425762	1.06573	0.436959	.
1419647_a_at	Ier3	15937	1	695	0.0127731	0	.	.	0.129398	.	.	.	0.599558	0.844383	0.740701	.
1440506_at	Unknown	.	9	696	0.0128718	0	.	.	0.0101437	.	.	.	0.91364	0.323661	0.86544	.
1419617_at	Kcnn1	84036	1	697	0.0128848	0	.	.	0.00626505	.	.	.	0.434246	0.412415	0.577796	.
1418412_at	Tpd52l1	21987	1	698	0.0128992	0	.	.	0.00789526	.	.	.	1.08481	1.06914	1.71369	.
1418073_at	Acate2	56360	1	699	0.0129022	0	.	.	0.156485	.	.	.	2.16613	4.92649	3.72638	.
1429154_at	Slc35f2	72022	4	700	0.0129067	0	.	.	0.703783	.	.	.	0.1226	0.648598	0.61615	.
1430047_at	2700017A04Rik	72573	8	701	0.01292	0	.	.	0.00516912	.	.	.	0.141594	0.240027	0.0495868	.
1459749_s_at	6030410K14	329628	1	702	0.0129692	0	.	.	0.300671	.	.	.	0.448444	0.750593	0.659072	.
1423131_at	B230112C05Rik	320557	1	703	0.0129765	0	.	.	0.284522	.	.	.	0.486058	0.873726	1.12178	.
1435743_at	C130068N17Rik	277396	1	704	0.0129772	0	.	.	0.00718395	.	.	.	2.03918	1.40306	2.11049	.
1437325_x_at	Pycs	56454	4	705	0.0129785	0	.	.	0.101759	.	.	.	0.339921	0.997885	0.614801	.
1456355_s_at	Tfip11	54723	4	706	0.0129885	0	.	.	0.0882065	.	.	.	0.348603	1.70628	0.776931	.
1424531_a_at	Tcea3	21401	1	707	0.0130183	0	.	.	0.0851839	.	.	.	6.37167	4.25382	5.13941	.
1434059_at	B230312A22Rik	230088	1	708	0.0130268	0	.	.	0.0118415	.	.	.	1.36585	3.33501	1.60969	.
1424683_at	1810015C04Rik	66270	1	709	0.0130861	0	.	.	0.02467	.	.	.	12.1823	20.0247	14.1629	.
1439571_at	E230008J23Rik	319683	1	710	0.0131243	0	.	.	0.00473792	.	.	.	0.738106	0.654624	0.903413	.
1424769_s_at	Cald1	109624	1	711	0.0131377	0	.	.	0.0225709	.	.	.	2.56309	5.3114	3.15249	.
1440205_at	Zmynd19	67187	1	712	0.0131497	0	.	.	0.65495	.	.	.	1.77459	1.29759	1.24306	.
1430820_a_at	Bbx	70508	1	713	0.0131622	0	.	.	0.104588	.	.	.	0.716942	0.40593	0.521389	.
1436703_x_at	Snapc2	102209	1	714	0.0131676	0	.	.	0.57277	.	.	.	2.44115	3.42201	3.65686	.
1448861_at	Traf5	22033	1	715	0.0131706	0	.	.	0.00766281	.	.	.	0.372861	0.386385	0.254811	.
1447584_s_at	Myct1	68632	1	716	0.0131821	0	.	.	0.0142705	.	.	.	1.72026	3.54124	1.93528	.
1427283_at	Mll	214162	1	717	0.0131874	1	.	.	0.269996	.	.	.	1.71837	1.17487	1.31225	.
1454116_a_at	2410017I18Rik	66410	1	718	0.0132133	0	.	.	0.170096	.	.	.	1.10596	1.73914	1.47076	.
1446421_at	Unknown	.	1	719	0.0132146	0	.	.	0.539834	.	.	.	0.752579	1.07997	1.15336	.
1436939_at	Cmya4	217012	1	720	0.0132161	0	.	.	0.0369423	.	.	.	24.9452	14.9664	20.6716	.
1429382_at	Nr1i3	12355	1	721	0.013229	0	.	.	0.00507999	.	.	.	3.08368	2.17532	3.64635	.
1440874_at	Unknown	.	1	722	0.0132685	0	.	.	0.0102495	.	.	.	2.93101	1.77538	2.88892	.
1420416_at	Sema3a	20346	9	723	0.0133124	0	.	.	0.017193	.	.	.	0.579494	0.221645	0.455535	.
1429097_at	C030044C12Rik	77483	1	724	0.0133174	0	.	.	0.0337338	.	.	.	7.43165	3.55446	5.87954	.
1447783_x_at	3010027G13Rik	68066	1	725	0.013337	0	.	.	0.0119818	.	.	.	4.39068	7.26128	4.71617	.
1427058_at	Eif4a1	13681	1	726	0.0133454	0	.	.	0.01315	.	.	.	4.89429	9.31153	5.46476	.
1454717_at	Ankrd27	245886	1	727	0.0133463	0	.	.	0.0141445	.	.	.	3.80603	5.07929	3.99078	.
1418616_at	Mafk	17135	1	728	0.0133923	0	.	.	0.0135414	.	.	.	1.59106	2.55194	1.71428	.
1438902_a_at	Hspca	15519	1	729	0.0133981	0	.	.	0.00967707	.	.	.	2.78898	5.31924	2.88991	.
1417393_a_at	1110035L05Rik	67389	1	730	0.0134313	0	.	.	0.0212207	.	.	.	2.06495	1.43879	1.87063	.
1449106_at	Gpx3	14778	1	731	0.0134904	0	.	.	0.858597	.	.	.	9.58165	5.76046	6.00216	.
1457324_at	Unknown	.	5	732	0.0134944	0	.	.	0.0560497	.	.	.	2.09428	0.460907	0.973292	.
1456375_x_at	Trim27	19720	4	733	0.013501	0	.	.	0.23197	.	.	.	1.30062	3.72714	2.71635	.
1434285_at	2700017I06Rik	209630	1	734	0.013507	0	.	.	0.017569	.	.	.	1.2167	1.97821	1.36541	.
1455031_at	Unknown	.	1	735	0.0135357	0	.	.	0.0276856	.	.	.	4.44681	2.18833	3.63386	.
1444139_at	Ddit4l	73284	1	736	0.0135364	0	.	.	0.00672224	.	.	.	35.4669	58.0847	32.7558	.
1455097_at	4833422F06Rik	73770	1	737	0.0135516	0	.	.	0.114164	.	.	.	3.49385	2.34021	2.769	.
1435436_at	Unknown	.	1	738	0.0135667	0	.	.	0.0199643	.	.	.	21.047	33.8988	24.0944	.
1449335_at	Timp3	21859	1	739	0.013665	0	.	.	0.0606083	.	.	.	4.83812	2.27525	3.41847	.
1437478_s_at	Efhd2	27984	1	740	0.013695	0	.	.	0.0456551	.	.	.	4.49464	12.1793	6.80144	.
1418413_at	Cav3	12391	1	741	0.0136976	0	.	.	0.00585199	.	.	.	3.85113	2.84251	4.22433	.
1418341_at	Rab4a	19341	1	742	0.0137084	0	.	.	0.0384634	.	.	.	0.322204	0.197984	0.265196	.
1416336_s_at	Snrpd1	20641	1	743	0.013738	0	.	.	0.0120071	.	.	.	1.0806	1.58023	1.13339	.
1448233_at	Prnp	19122	1	744	0.0137488	0	.	.	0.227708	.	.	.	11.227	16.3321	14.5922	.
1428057_a_at	2310047C17Rik	66395	1	745	0.0138098	0	.	.	0.00495099	.	.	.	0.584006	0.876914	0.460905	.
1458601_at	Unknown	.	1	746	0.0138196	0	.	.	0.0178969	.	.	.	0.801369	0.734045	0.530222	.
1449852_a_at	Ehd4	98878	1	747	0.0138224	0	.	.	0.0211123	.	.	.	1.46881	2.63438	1.71194	.
1448130_at	Fdft1	14137	9	748	0.0138399	0	.	.	0.0241765	.	.	.	2.2041	0.850888	1.74763	.
1435358_at	Unknown	.	1	749	0.0138408	0	.	.	0.00909356	.	.	.	3.01727	1.87394	3.06445	.
1434715_at	1600014C10Rik	72244	1	750	0.0138469	0	.	.	0.00647383	.	.	.	1.22723	0.623181	1.36073	.
1458370_at	AY424292	70746	1	751	0.0138657	0	.	.	0.0388621	.	.	.	1.90754	3.20855	2.35572	.
1449040_a_at	Sephs2	20768	1	752	0.0138874	0	.	.	0.0176723	.	.	.	1.89868	4.4015	2.35155	.
1437650_at	C730026J16	331006	1	753	0.0139433	0	.	.	0.00804214	.	.	.	5.91383	4.38109	6.00463	.
1416383_a_at	Pcx	18563	1	754	0.0139525	0	.	.	0.022592	.	.	.	2.81301	3.10582	4.07544	.
1456618_at	Unknown	.	1	755	0.0139684	0	.	.	0.00555561	.	.	.	0.471842	0.308735	0.55501	.
1422155_at	Hist2h3c2	97114	1	756	0.0139686	0	.	.	0.00488037	.	.	.	0.750795	0.601616	0.96131	.
1452157_at	Eprs	107508	1	757	0.0139754	0	.	.	0.0334325	.	.	.	6.73898	15.2174	9.12813	.
1424087_at	1810042K04Rik	66506	1	758	0.0139869	0	.	.	0.00777821	.	.	.	0.686015	1.13532	0.659128	.
1424512_a_at	AI098020	98258	1	759	0.0140412	0	.	.	0.0082815	.	.	.	0.673483	1.30534	0.672507	.
1447780_x_at	Unknown	.	1	760	0.0140481	0	.	.	0.0179445	.	.	.	3.93363	8.12996	4.61656	.
1421825_at	D130054N24Rik	235315	1	761	0.0140581	0	.	.	0.0509277	.	.	.	0.572948	1.46199	0.892867	.
1451803_a_at	Vegfb	22340	1	762	0.0141144	0	.	.	0.112037	.	.	.	3.44067	2.55277	2.00452	.
1416091_at	Mtap4	17758	1	763	0.0141159	0	.	.	0.00969483	.	.	.	10.0406	7.83145	10.0527	.
1433738_at	5730445M16Rik	214627	1	764	0.0141918	0	.	.	0.0315108	.	.	.	3.13297	5.37143	3.75685	.
1459859_x_at	Unknown	.	1	765	0.0142282	0	.	.	0.320645	.	.	.	6.27444	13.312	11.329	.
1417315_at	Uqcrc1	22273	1	766	0.0142606	0	.	.	0.00495803	.	.	.	1.65992	2.10264	1.27149	.
1435689_at	2410011O22Rik	78483	1	767	0.0142879	0	.	.	0.0219719	.	.	.	1.3614	1.43516	1.65848	.
1429715_at	Ppp2r2a	71978	1	768	0.0142999	0	.	.	0.675649	.	.	.	0.402091	0.254577	0.242533	.
1434035_at	Dnajb6	23950	1	769	0.0143375	0	.	.	0.720758	.	.	.	5.70795	4.40042	4.27821	.
1434558_at	1810073M12Rik	99512	1	770	0.0143668	0	.	.	0.0139697	.	.	.	0.663386	1.41395	0.708986	.
1451811_at	2310033H20Rik	69559	1	771	0.0144561	0	.	.	0.0138933	.	.	.	1.82376	1.07437	1.71506	.
1432059_x_at	5031425E22Rik	75977	4	772	0.0144654	0	.	.	0.745646	.	.	.	0.476426	1.12976	1.24438	.
1449089_at	Nrip1	268903	1	773	0.0144684	0	.	.	0.636585	.	.	.	2.3002	1.60471	1.68162	.
1438758_at	AL024210	104923	1	774	0.0144797	0	.	.	0.00799428	.	.	.	7.01648	4.80806	7.28275	.
1433591_at	Ppp3r1	19058	1	775	0.0145373	0	.	.	0.0103601	.	.	.	10.2881	10.3156	13.1593	.
1422688_a_at	Nras	18176	1	776	0.0145413	0	.	.	0.00530911	.	.	.	0.875861	0.716506	0.987753	.
1456495_s_at	Osbpl6	99031	9	777	0.0146317	0	.	.	0.0454312	.	.	.	1.22875	0.459564	0.826494	.
1427150_at	Unknown	.	1	778	.	.	.	.	0.211885	.	.	.	2.13679	1.42143	1.63114	.
1451905_a_at	Unknown	.	9	779	0.0146658	1	.	.	0.00959388	.	.	.	0.204519	0.05532	0.201766	.
1460557_at	Mx1	17857	1	780	0.0146674	0	.	.	0.00516572	.	.	.	0.764197	1.14844	0.575458	.
1460405_at	Supv3l1	338359	1	781	0.0146689	0	.	.	0.0197697	.	.	.	1.41969	0.996604	1.30934	.
1423726_at	2810441C07Rik	72754	1	782	0.0146767	0	.	.	0.0671737	.	.	.	0.364567	0.281764	0.215328	.
1418782_at	Vat1	26949	1	783	0.0147485	0	.	.	0.00671365	.	.	.	1.84254	1.22214	2.07711	.
1428288_at	Rxrg	20183	1	784	0.0147827	0	.	.	0.00551067	.	.	.	13.5776	10.641	15.4769	.
1422218_at	2310051E17Rik	70273	1	785	0.0147999	0	.	.	0.0549864	.	.	.	0.619556	0.494918	0.368342	.
1434722_at	P2rx7	18439	1	786	0.0148401	0	.	.	0.0244979	.	.	.	79.9913	38.1253	66.6783	.
1457473_at	Unknown	.	1	787	0.0148873	0	.	.	0.187049	.	.	.	0.237351	0.498689	0.375096	.
1418822_a_at	Chd1	12648	1	788	0.0148922	0	.	.	0.0081956	.	.	.	2.59971	4.58094	2.52665	.
1460464_at	Arf6	11845	1	789	0.014912	0	.	.	0.212535	.	.	.	3.88346	2.04822	2.55366	.
1430655_at	2700089E24Rik	67129	1	790	0.0149254	0	.	.	0.00790323	.	.	.	0.718621	0.688315	1.05029	.
1440789_at	4631405K08Rik	70800	9	791	0.0149268	0	.	.	0.00901083	.	.	.	0.223038	0.0610115	0.231951	.
1416910_at	2610028H22Rik	78386	1	792	0.0149319	0	.	.	0.0985904	.	.	.	4.88293	6.22284	7.68849	.
1417132_at	Dnajd1	66148	1	793	0.0149343	0	.	.	0.0377986	.	.	.	0.496349	0.928319	0.617489	.
1434895_s_at	Cdc25a	12530	1	794	0.0149563	0	.	.	0.0615512	.	.	.	2.10707	3.19571	2.54939	.
1426892_at	Ppp1r13b	21981	5	795	0.0149576	0	.	.	0.048485	.	.	.	0.490557	0.0758567	0.204513	.
1416213_x_at	Utrn	22288	1	796	0.0149712	0	.	.	0.104283	.	.	.	1.57071	2.17727	1.87974	.
1435591_at	Surf4	20932	9	797	0.015014	0	.	.	0.0325207	.	.	.	3.7634	0.990812	2.62565	.
1435248_a_at	Unknown	.	1	798	0.0150344	0	.	.	0.263205	.	.	.	1.61244	3.19488	2.58512	.
1436168_at	E430027O22Rik	107182	1	799	0.0150399	1	.	.	0.352026	.	.	.	2.52321	1.79479	1.60018	.
1423552_at	C730029A08Rik	320926	1	800	0.0150547	0	.	.	0.0256833	.	.	.	1.05655	0.822994	0.984101	.
1436187_at	Leprotl1	68192	1	801	0.0150703	0	.	.	0.00552928	.	.	.	1.20664	0.916264	1.41933	.
1444937_at	Unknown	.	1	802	0.0150965	0	.	.	0.0124868	.	.	.	1.22938	0.82218	1.19192	.
1424269_a_at	Unknown	.	1	803	0.0151063	0	.	.	0.0117966	.	.	.	5.64565	9.16835	5.86764	.
1441481_at	Myln	17904	1	804	0.0151076	0	.	.	0.399818	.	.	.	0.24034	0.48722	0.422984	.
1452158_at	4933428A15Rik	71306	1	805	0.0151138	0	.	.	0.00965405	.	.	.	2.60046	4.11383	2.61254	.
1460337_at	Eprs	107508	9	806	0.0151295	0	.	.	0.0184467	.	.	.	1.66518	0.629932	1.34346	.
1436006_at	Sh3kbp1	58194	1	807	0.0151362	0	.	.	0.00527138	.	.	.	1.98038	2.28651	1.70694	.
1423375_at	Eif2ak1	15467	1	808	0.0151937	0	.	.	0.061797	.	.	.	0.522818	0.686312	0.96119	.
1428357_at	1700023B02Rik	66935	1	809	0.0152031	0	.	.	0.0351038	.	.	.	1.328	2.1303	1.56438	.
1456048_at	2610019F03Rik	72148	1	810	0.0152038	0	.	.	0.183406	.	.	.	3.53843	1.75553	2.23785	.
1418142_at	Cpeb3	208922	1	811	0.0152139	0	.	.	0.0107813	.	.	.	0.963432	0.701208	0.9563	.
1435705_at	Kcnj8	16523	1	812	0.0152247	0	.	.	0.00666127	.	.	.	0.595809	0.628177	0.493169	.
1456397_at	Unknown	.	9	813	0.0152331	0	.	.	0.0559788	.	.	.	2.80608	1.1835	1.86249	.
1455320_at	AW120700	99327	1	814	0.0152332	0	.	.	0.00649856	.	.	.	12.1637	7.29442	14.3929	.
1454565_at	Pbef1	59027	1	815	0.0153793	0	.	.	0.0102571	.	.	.	0.639354	0.330293	0.63779	.
1460176_at	C030046M01Rik	77476	1	816	0.0154317	0	.	.	0.0331932	.	.	.	0.429604	0.478412	0.589961	.
1422461_at	Unknown	.	1	817	0.0154629	0	.	.	0.0106336	.	.	.	1.27341	2.07292	1.29033	.
1422703_at	2400004H09Rik	108888	1	818	0.0154695	0	.	.	0.0451534	.	.	.	0.115394	0.140117	0.18624	.
1432966_at	Gyk	14933	1	819	0.0154973	0	.	.	0.00584385	.	.	.	0.821836	1.14337	0.682361	.
1429768_at	4921507H08Rik	70838	1	820	0.0155158	0	.	.	0.0071093	.	.	.	0.993514	0.635631	1.10049	.
1423596_at	Dtna	13527	1	821	0.0155247	0	.	.	0.0551917	.	.	.	0.756787	1.00514	1.4767	.
1422471_at	Nek6	59126	1	822	0.0155582	0	.	.	0.0442384	.	.	.	2.28941	3.45886	2.69475	.
1419573_a_at	Pex13	72129	1	823	0.0155762	0	.	.	0.0599876	.	.	.	15.4799	17.4247	20.1793	.
1433187_at	Lgals1	16852	1	824	0.0155785	0	.	.	0.005966	.	.	.	0.789551	1.22804	0.626958	.
1450699_at	B230112I24Rik	77984	1	825	0.0156095	0	.	.	0.239117	.	.	.	1.92515	0.940672	1.17807	.
1435290_x_at	Selenbp1	20341	9	826	0.0156616	0	.	.	0.0282385	.	.	.	8.6511	2.86317	6.11766	.
1423072_at	H2-Aa	14960	1	827	0.01567	0	.	.	0.224776	.	.	.	0.973307	0.462489	0.584974	.
1447728_x_at	6720475J19Rik	68157	1	828	0.0156858	0	.	.	0.00580241	.	.	.	8.31866	11.2178	7.01036	.
1417891_at	Unknown	.	1	829	0.0158008	0	.	.	0.0124448	.	.	.	2.05082	3.27747	2.1224	.
1430234_at	Tce1	79043	1	830	0.015827	0	.	.	0.524974	.	.	.	0.167973	0.0879578	0.0957577	.
1425476_at	9130014L17Rik	71619	1	831	0.0158491	0	.	.	0.0104712	.	.	.	0.381845	0.380073	0.628739	.
1453982_at	Col4a5	12830	1	832	0.0159156	0	.	.	0.990451	.	.	.	1.01326	1.61063	1.62499	.
1441170_a_at	4933417N07Rik	74447	1	833	0.0159405	0	.	.	0.552069	.	.	.	2.86264	1.30995	1.50434	.
1441081_a_at	Dab2ip	69601	1	834	0.0159714	0	.	.	0.338053	.	.	.	1.23613	2.21688	1.90254	.
1427151_at	1110038B12Rik	68763	1	835	0.0160128	0	.	.	0.147336	.	.	.	0.947997	1.15515	1.31978	.
1424685_at	4732486I23Rik	99003	1	836	0.0160289	0	.	.	0.130312	.	.	.	1.03453	1.49205	1.27972	.
1449860_at	1110039I09Rik	109075	1	837	0.0160702	0	.	.	0.0068589	.	.	.	0.304881	0.48023	0.268959	.
1424391_at	2310056K19Rik	75689	1	838	0.0160706	0	.	.	0.00645411	.	.	.	4.45258	3.85676	4.71346	.
1421253_at	Nrd1	230598	1	839	0.0160924	0	.	.	0.216766	.	.	.	22.9936	15.379	17.4672	.
1422507_at	Nrap	18175	1	840	0.0161701	0	.	.	0.0166005	.	.	.	1.08683	1.02424	0.762847	.
1440348_at	Cstb	13014	1	841	0.0161786	0	.	.	0.0105038	.	.	.	5.98295	4.46487	6.03161	.
1436014_a_at	E030027L17	329912	1	842	0.0161803	0	.	.	0.00617012	.	.	.	1.17401	1.74597	0.972986	.
1424294_at	Rusc1	72296	1	843	0.0162168	1	.	.	0.0060673	.	.	.	0.941871	1.06719	0.734212	.
1448154_at	Ppp4r1	70351	1	844	0.0162196	0	.	.	0.280366	.	.	.	24.1385	17.6103	19.4357	.
1437286_x_at	Ndr2	29811	1	845	0.0162724	0	.	.	0.344247	.	.	.	0.17496	0.286562	0.345419	.
1416086_at	Unknown	.	1	846	0.0162857	0	.	.	0.0058351	.	.	.	0.918584	1.05485	0.831283	.
1424827_a_at	Tpst2	22022	1	847	0.0163507	0	.	.	0.0153793	.	.	.	9.71176	13.8087	10.0889	.
1423828_at	Csnk1a1	93687	9	848	0.0164172	0	.	.	0.0219739	.	.	.	4.192	1.1358	3.08483	.
1448019_at	Fasn	14104	1	849	0.0164511	0	.	.	0.00978478	.	.	.	0.441898	0.609007	0.437192	.
1447915_x_at	2900006A08Rik	72857	1	850	0.0164866	0	.	.	0.0906462	.	.	.	0.464654	0.941738	0.672495	.
1422123_s_at	Unknown	.	1	851	0.0165047	0	.	.	0.0114732	.	.	.	0.54467	0.692062	0.546024	.
1417410_s_at	Ceacam1	26365	1	852	0.0165416	0	.	.	0.0374848	.	.	.	0.83948	1.09361	0.924815	.
1435261_at	Prkci	18759	1	853	0.0165505	0	.	.	0.103309	.	.	.	9.2967	3.75523	6.08421	.
1415904_at	1200009B18Rik	67456	1	854	0.0166181	0	.	.	0.492746	.	.	.	40.9069	28.6011	30.4659	.
1460276_a_at	Lpl	16956	1	855	0.0166663	0	.	.	0.0189219	.	.	.	1.05176	2.0947	1.19372	.
1431415_a_at	Tpra40	24100	1	856	0.01667	0	.	.	0.0408854	.	.	.	0.820107	1.51981	1.03166	.
1452474_a_at	Tbpl1	237336	1	857	0.0166987	0	.	.	0.0530636	.	.	.	9.23476	4.93668	7.12976	.
1448435_at	Art3	109979	1	858	0.0167037	0	.	.	0.0593004	.	.	.	0.817616	1.26887	1.00007	.
1435715_x_at	Pcqap	94112	1	859	0.0167185	0	.	.	0.0115806	.	.	.	2.27831	3.46618	2.29666	.
1428949_at	Tdg	21665	1	860	0.0167368	0	.	.	0.0332572	.	.	.	3.25904	6.06554	4.10486	.
1458405_at	Xpot	73192	1	861	0.0167585	0	.	.	0.00677369	.	.	.	0.672965	0.766998	0.479318	.
1423282_at	B430201F14	330503	1	862	0.0167856	0	.	.	0.0488593	.	.	.	4.47815	2.4473	3.51975	.
1429341_at	Pitpn	18738	8	863	0.0168287	0	.	.	0.0342379	.	.	.	0.257809	0.132564	0.0443851	.
1455107_at	Oaz3	53814	1	864	0.0168901	0	.	.	0.0234564	.	.	.	1.89915	2.66623	2.0729	.
1422509_at	Unknown	.	1	865	0.0168938	0	.	.	0.00637392	.	.	.	3.27188	3.7401	3.06214	.
1436192_at	U2af1	108121	1	866	0.0169169	0	.	.	0.00877809	.	.	.	1.36431	2.78039	1.26559	.
1417311_at	Arfgef2	99371	1	867	0.0169534	0	.	.	0.00759127	.	.	.	4.23299	4.72547	2.96011	.
1416065_a_at	Crip2	68337	1	868	0.0170025	0	.	.	0.59686	.	.	.	0.64796	1.10508	1.20233	.
1424684_at	Ankrd10	102334	1	869	0.0170158	0	.	.	0.00703374	.	.	.	2.39364	2.93285	2.23713	.
1426683_at	Rab5c	19345	1	870	0.0170288	0	.	.	0.0809071	.	.	.	0.417129	0.662041	0.525104	.
1455902_x_at	A230103N10Rik	104625	1	871	0.0170698	0	.	.	0.0126136	.	.	.	0.731293	1.22286	0.743824	.
1438294_at	Arhf	23912	1	872	0.0170944	0	.	.	0.0384682	.	.	.	7.01446	3.1062	5.37469	.
1434343_at	Sca1	20238	1	873	0.0171029	0	.	.	0.0411041	.	.	.	0.329422	0.566184	0.406871	.
1454898_s_at	5730403M16Rik	232853	1	874	0.017103	0	.	.	0.0119659	.	.	.	0.20145	0.201575	0.32414	.
1454867_at	Adam17	11491	9	875	0.0171364	0	.	.	0.0219406	.	.	.	6.86504	2.25966	5.88922	.
1429689_at	Unknown	.	1	876	0.0171374	0	.	.	0.0519775	.	.	.	0.617447	0.923107	0.730778	.
1416457_at	4932433N03Rik	74384	1	877	0.0171906	0	.	.	0.0858426	.	.	.	1.16181	0.77038	0.940258	.
1458578_at	Ddah2	51793	1	878	0.0172538	0	.	.	0.00951876	.	.	.	0.524017	0.859134	0.501549	.
1434968_a_at	Unknown	.	1	879	0.0172706	0	.	.	0.00907762	.	.	.	3.09226	4.35777	2.97976	.
1456226_x_at	Actr3	74117	3	880	0.0172711	0	.	.	0.00943245	.	.	.	0.592679	1.60038	0.549195	.
1421971_a_at	Ddr1	12305	1	881	0.0173303	0	.	.	0.0161669	.	.	.	3.7153	5.87505	3.98531	.
1437441_at	Mrps34	79044	1	882	0.0173603	0	.	.	0.0455202	.	.	.	0.320467	0.603158	0.422919	.
1421855_at	Unknown	.	1	883	0.0173781	0	.	.	0.0670812	.	.	.	0.53407	0.635642	0.788968	.
1428733_at	Fgl2	14190	1	884	0.0174167	1	.	.	0.0808949	.	.	.	0.421902	0.998927	0.626536	.
1416315_at	Gngt2	14710	1	885	0.0174629	0	.	.	0.0061151	.	.	.	1.80869	2.0585	1.56102	.
1435057_x_at	Abhd4	105501	1	886	0.0174735	1	.	.	0.0634289	.	.	.	0.174463	0.386115	0.245147	.
1454963_at	Paf53	64424	1	887	0.0174874	0	.	.	0.0732108	.	.	.	0.30004	0.574325	0.404056	.
1424051_at	E430028B21Rik	211948	1	888	0.0174973	0	.	.	0.00647622	.	.	.	4.58432	6.4546	3.7486	.
1453657_at	Col4a2	12827	1	889	0.0175198	0	.	.	0.0387387	.	.	.	7.79715	3.95441	6.20328	.
1418300_a_at	2310065F04Rik	74184	1	890	0.0175298	0	.	.	0.0161374	.	.	.	20.178	39.6028	22.7705	.
1440248_at	Mknk2	17347	1	891	0.0175347	0	.	.	0.284599	.	.	.	0.496243	0.265471	0.196988	.
1434502_x_at	D130060C09Rik	319996	1	892	0.0175462	0	.	.	0.904181	.	.	.	0.202723	0.125171	0.127766	.
1452674_a_at	Slc4a1	20533	1	893	0.0175898	0	.	.	0.959984	.	.	.	3.86844	5.63886	5.56747	.
1436550_at	1200009C21Rik	73830	1	894	0.0176206	0	.	.	0.0148419	.	.	.	1.28813	2.1158	1.3581	.
1439440_x_at	Fbxo30	71865	1	895	0.0176688	0	.	.	0.0528322	.	.	.	4.51608	8.34322	5.9281	.
1434451_at	Ptk9l	23999	9	896	0.0177112	0	.	.	0.0143259	.	.	.	8.14649	3.2925	8.13543	.
1434267_at	Unknown	.	1	897	0.0177718	0	.	.	0.581318	.	.	.	0.994453	1.49271	1.5708	.
1419544_at	Unknown	.	1	898	0.0177836	0	.	.	0.101881	.	.	.	1.49484	1.14677	1.2973	.
1429329_at	Atp6v1c1	66335	1	899	0.0178225	0	.	.	0.00627933	.	.	.	2.41463	3.94068	1.72229	.
1426577_a_at	Cox10	70383	1	900	0.0178457	0	.	.	0.0136392	.	.	.	0.494736	0.692549	0.505307	.
1434916_at	1810054G18Rik	75660	1	901	0.0178501	0	.	.	0.330938	.	.	.	2.23407	2.71656	2.89739	.
1421584_at	Vkorc1l1	69568	1	902	0.0178517	0	.	.	0.0068822	.	.	.	0.544386	0.48644	0.677351	.
1423883_at	Opn4	30044	1	903	0.0179379	0	.	.	0.00872787	.	.	.	15.5762	20.8881	14.6321	.
1450782_at	Unknown	.	1	904	0.0179953	0	.	.	0.290739	.	.	.	1.32693	0.721074	0.854393	.
1442205_at	Wnt4	22417	9	905	0.0180146	0	.	.	0.0152495	.	.	.	0.563618	0.262163	0.536242	.
1429000_at	Unknown	.	1	906	0.0180352	0	.	.	0.074558	.	.	.	1.1537	1.43388	1.85657	.
1455548_at	Phf3	66963	1	907	0.0180415	0	.	.	0.0948813	.	.	.	2.90907	4.42633	3.6373	.
1439557_s_at	Dlgap4	228836	1	908	0.0180501	0	.	.	0.0140449	.	.	.	0.590639	1.19186	0.628753	.
1455206_at	Ldb2	16826	1	909	0.0180584	0	.	.	0.123125	.	.	.	4.86388	7.48643	6.23457	.
1436546_at	C130006E23	331563	1	910	0.0180728	0	.	.	0.353373	.	.	.	2.30267	1.71814	1.53638	.
1448491_at	D130027M04	280411	1	911	0.0180817	0	.	.	0.0789881	.	.	.	7.83788	11.0972	9.26416	.
1426880_at	Ech1	51798	1	912	0.0180847	0	.	.	0.00881256	.	.	.	1.73545	1.62635	2.5072	.
1441681_at	Unknown	.	1	913	0.0180862	0	.	.	0.316435	.	.	.	0.503425	0.770074	0.914671	.
1460192_at	1110004L07Rik	76284	1	914	0.0180873	0	.	.	0.0277524	.	.	.	3.04399	4.48323	3.41126	.
1428320_at	Osbpl1a	64291	1	915	0.0180954	0	.	.	0.211568	.	.	.	2.9345	2.00656	2.31423	.
1446909_at	Unknown	.	1	916	.	.	.	.	0.0117268	.	.	.	1.132	1.13697	0.722548	.
1424047_at	5830462I21Rik	277250	1	917	0.0181127	0	.	.	0.00882281	.	.	.	0.712954	0.669238	1.01897	.
1417978_at	Unknown	.	1	918	0.018115	1	.	.	0.0079275	.	.	.	4.82036	3.73802	5.19503	.
1441930_x_at	2500002K03Rik	232449	1	919	0.018138	0	.	.	0.0398924	.	.	.	4.10619	5.98601	4.71341	.
1435530_at	1300018P11Rik	66892	1	920	0.0181499	0	.	.	0.0461846	.	.	.	0.831028	1.32652	0.982625	.
1422678_at	Unknown	.	1	921	0.0181572	0	.	.	0.94269	.	.	.	4.17452	2.45906	2.38277	.
1416164_at	9530003A05	227634	1	922	0.018169	0	.	.	0.405034	.	.	.	1.07077	1.70343	1.52022	.
1451147_x_at	Dgat2	67800	3	923	0.0182431	0	.	.	0.00718165	.	.	.	0.0537462	0.313345	0.0293168	.
1429178_at	Fbln5	23876	1	924	0.0182433	0	.	.	0.0185938	.	.	.	0.8962	0.427916	0.817655	.
1431281_at	AI481750	105859	3	925	0.0183125	0	.	.	0.00661794	.	.	.	10.8022	29.543	6.40717	.
1431836_x_at	Odz3	23965	1	926	0.0183359	0	.	.	0.0252782	.	.	.	2.1106	3.55845	2.39578	.
1435768_at	1110033I14Rik	68701	1	927	0.0184559	0	.	.	0.125381	.	.	.	0.508497	0.71315	0.951886	.
1428314_at	5430432N15Rik	74490	1	928	0.0184577	0	.	.	0.648224	.	.	.	5.24083	6.50299	6.70412	.
1420119_s_at	Arid4b	94246	1	929	0.0184931	0	.	.	0.00898871	.	.	.	1.02231	1.39665	0.962863	.
1434813_x_at	Pcnp	328694	1	930	0.0185352	0	.	.	0.567371	.	.	.	1.81411	2.6226	2.83817	.
1438259_at	Phf3	213109	1	931	0.0185857	0	.	.	0.120869	.	.	.	0.158624	0.37758	0.258678	.
1428939_s_at	Wars	22375	1	932	0.0185872	0	.	.	0.0343929	.	.	.	0.993972	1.84923	1.18833	.
1456827_at	Unknown	.	9	933	0.018668	0	.	.	0.0163301	.	.	.	0.324007	0.0734377	0.265252	.
1458432_at	Gnaq	14682	9	934	0.0186758	0	.	.	0.0068776	.	.	.	0.298789	0.140477	0.472839	.
1460453_at	Unknown	.	1	935	0.0186797	0	.	.	0.0379813	.	.	.	3.45925	5.71557	4.10303	.
1446269_at	Unknown	.	1	936	0.0186954	0	.	.	0.497615	.	.	.	0.653966	0.332702	0.372833	.
1432554_at	2610315E15Rik	72536	1	937	0.0187005	0	.	.	0.0364322	.	.	.	1.60392	1.02953	1.38782	.
1423938_at	Hbp1	73389	1	938	0.0187109	1	.	.	0.149488	.	.	.	0.438596	0.619202	0.781356	.
1444388_at	2310040G07Rik	70284	4	939	0.0187992	0	.	.	0.127708	.	.	.	0.04851	0.238245	0.134309	.
1452252_at	Llglh2	217325	1	940	0.0188021	0	.	.	0.010999	.	.	.	1.02122	1.37167	1.00503	.
1424467_at	Unknown	.	1	941	0.0188261	0	.	.	0.46387	.	.	.	1.29812	0.877892	0.79818	.
1447865_x_at	3830408P06Rik	70683	1	942	0.0188418	0	.	.	0.192478	.	.	.	1.79139	3.29633	4.38593	.
1429520_a_at	D330037A14Rik	102693	1	943	0.0188667	0	.	.	0.00832749	.	.	.	0.236747	0.375417	0.206564	.
1434120_a_at	2700099C19Rik	72621	1	944	0.0189163	0	.	.	0.012784	.	.	.	7.26953	5.7391	7.27046	.
1429959_at	Phca	66190	1	945	0.0189286	0	.	.	0.00840132	.	.	.	0.681387	0.499215	0.744253	.
1424904_at	Metap2	56307	1	946	0.0189334	0	.	.	0.115692	.	.	.	0.862565	1.50547	1.15753	.
1434845_at	6620401D04Rik	71442	1	947	0.0189505	1	.	.	0.276387	.	.	.	1.13712	1.5966	1.43737	.
1456041_at	1300010F03Rik	219189	1	948	0.0189658	0	.	.	0.159468	.	.	.	0.832355	1.70608	1.30133	.
1456812_at	Unknown	.	9	949	0.0189753	0	.	.	0.00902344	.	.	.	3.48969	1.49171	4.23869	.
1438928_x_at	Snx16	74718	1	950	0.0190122	0	.	.	0.0510012	.	.	.	2.94909	5.63486	3.91574	.
1419487_at	Abcd2	26874	1	951	0.019013	0	.	.	0.0850719	.	.	.	13.8688	17.5341	22.2688	.
1440592_at	Ninj1	18081	1	952	0.0190481	0	.	.	0.0804883	.	.	.	0.248544	0.328359	0.457162	.
1451382_at	Mybph	53311	5	953	0.0190713	0	.	.	0.0236431	.	.	.	3.78926	0.538147	3.30713	.
1433611_s_at	Unknown	.	1	954	0.0191107	0	.	.	0.161169	.	.	.	4.30452	6.17149	5.35153	.
1451427_a_at	1810008K03Rik	69065	1	955	0.019128	0	.	.	0.00672013	.	.	.	1.89085	2.50378	1.4887	.
1436110_at	C77604	231889	5	956	0.0191552	0	.	.	0.0532133	.	.	.	1.34805	0.231497	0.668868	.
1416272_at	Egfl7	353156	1	957	0.019171	0	.	.	0.00716386	.	.	.	4.06569	5.73866	3.36623	.
1435669_at	Unknown	.	1	958	0.0192572	0	.	.	0.219606	.	.	.	0.913673	1.08081	1.17995	.
1449815_a_at	Map2k1ip1	56692	1	959	0.0192964	0	.	.	0.0295445	.	.	.	1.16256	0.7798	1.04781	.
1460441_at	Unknown	.	1	960	0.0194068	0	.	.	0.408882	.	.	.	0.78959	1.10192	1.22239	.
1448136_at	Ssbp2	66970	1	961	0.0194146	0	.	.	0.261576	.	.	.	2.73605	1.33387	1.70628	.
1454904_at	Zxda	74439	9	962	0.0194229	0	.	.	0.00924402	.	.	.	0.267202	0.0841432	0.345596	.
1442916_at	Enpp2	18606	1	963	0.019531	0	.	.	0.00685874	.	.	.	0.349436	0.223884	0.518674	.
1425698_a_at	Xbp1	22433	4	964	0.0195381	0	.	.	0.342018	.	.	.	0.110221	0.221447	0.292426	.
1438992_x_at	Unknown	.	1	965	0.0195716	0	.	.	0.026729	.	.	.	3.71355	8.18832	4.51655	.
1448380_at	Zf	233490	1	966	0.0195943	0	.	.	0.0369297	.	.	.	1.07929	0.936864	0.712059	.
1417967_at	Atf4	11911	1	967	0.0196288	0	.	.	0.0163579	.	.	.	0.857824	0.481616	0.811943	.
1450105_at	Lgals3bp	19039	1	968	0.0196294	0	.	.	0.0150373	.	.	.	0.368584	0.375953	0.509626	.
1431592_a_at	Mms19l	72199	9	969	0.0196336	0	.	.	0.0104139	.	.	.	0.416772	0.158483	0.49236	.
1424280_at	Adam10	11487	1	970	0.0196505	0	.	.	0.00731057	.	.	.	5.62612	7.85693	4.67945	.
1431190_x_at	Sh3kbp1	58194	1	971	0.0196613	0	.	.	0.00973292	.	.	.	4.17588	3.1427	4.40986	.
1423101_at	1810018L05Rik	70380	1	972	0.0197352	0	.	.	0.163904	.	.	.	0.620419	1.03797	0.855871	.
1456946_at	B430104H02Rik	68126	1	973	0.0197376	0	.	.	0.00706532	.	.	.	1.83921	1.69167	1.97835	.
1460387_a_at	1500004C10Rik	76498	1	974	0.019866	0	.	.	0.110122	.	.	.	1.0324	0.734328	0.859284	.
1421820_a_at	Unknown	.	1	975	0.0200386	0	.	.	0.0125335	.	.	.	1.98311	2.00776	1.47076	.
1417607_at	Ysg2	22619	1	976	0.0200436	0	.	.	0.768401	.	.	.	59.9295	35.2547	33.3065	.
1453004_at	Nf2	18016	1	977	0.020052	0	.	.	0.00711179	.	.	.	0.830173	1.04601	0.672648	.
1435699_at	Cox6a2	12862	9	978	0.0200962	0	.	.	0.0241772	.	.	.	2.2541	0.686	1.70339	.
1451642_at	3110004L20Rik	73102	9	979	0.0201249	0	.	.	0.0760122	.	.	.	8.18481	2.71786	5.07022	.
1448268_at	Ppm1l	242083	1	980	0.0201607	0	.	.	0.012081	.	.	.	4.11572	5.60976	4.07399	.
1436979_x_at	Kif1b	16561	1	981	0.0201641	0	.	.	0.0160942	.	.	.	0.770265	1.61839	0.832242	.
1443830_x_at	2400003B06Rik	67511	1	982	0.0201699	0	.	.	0.138976	.	.	.	2.20847	4.89361	3.46427	.
1450423_s_at	Rbm14	56275	1	983	0.0203047	0	.	.	0.0128159	.	.	.	1.063	1.58401	1.05504	.
1456191_x_at	Rnf103	22644	1	984	0.0203117	0	.	.	0.0332435	.	.	.	4.96673	8.18058	5.7358	.
1426644_at	Bxdc1	67239	1	985	0.0203167	0	.	.	0.0670998	.	.	.	0.861661	1.72602	1.19103	.
1417042_at	Pacsin3	80708	9	986	0.02032	0	.	.	0.0592641	.	.	.	7.93858	2.98415	5.41052	.
1430353_at	2810442O16Rik	67231	1	987	0.0203497	0	.	.	0.861145	.	.	.	0.225962	0.41554	0.400427	.
1454616_at	Slc37a4	14385	1	988	0.0203816	0	.	.	0.0317258	.	.	.	0.940225	0.851345	0.638909	.
1429111_at	4833409N03Rik	71622	1	989	0.0203904	0	.	.	0.896176	.	.	.	6.06852	7.72763	7.658	.
1419089_at	5730410I19Rik	66622	9	990	0.020396	0	.	.	0.0605949	.	.	.	5.56118	2.23427	3.66691	.
1428694_at	Tln2	70549	1	991	0.0204119	0	.	.	0.0771128	.	.	.	0.754317	1.23273	0.952457	.
1457578_at	Timp3	21859	1	992	0.0204179	0	.	.	0.433501	.	.	.	1.25355	0.523911	0.614224	.
1435471_at	5033413D16Rik	75957	1	993	0.0204383	0	.	.	0.670035	.	.	.	0.318527	0.598114	0.657781	.
1433981_s_at	Ppargc1b	170826	1	994	0.0204562	0	.	.	0.0086122	.	.	.	1.23961	1.84378	1.08073	.
1459983_at	Unknown	.	1	995	0.0205693	0	.	.	0.00774583	.	.	.	0.223154	0.320179	0.124515	.
1457186_at	Htatip	81601	1	996	0.020575	0	.	.	0.00844726	.	.	.	0.408492	0.259752	0.474091	.
1430103_at	Impa2	114663	1	997	0.0206697	0	.	.	0.0241912	.	.	.	0.808839	0.764409	0.589623	.
1451207_at	A630076E03Rik	320777	1	998	0.0206853	0	.	.	0.00940458	.	.	.	1.07335	1.01231	1.3848	.
1447416_at	9030607L20Rik	71513	1	999	0.020711	0	.	.	0.00733563	.	.	.	0.526526	0.659097	0.422699	.
1459888_at	Cbara1	216001	1	1000	0.0207136	0	.	.	0.585939	.	.	.	1.51807	2.45355	2.31754	.
1450909_at	Unknown	.	1	1001	0.0207971	0	.	.	0.0484219	.	.	.	0.759693	0.519805	0.663466	.
1419169_at	Unknown	.	1	1002	0.0208355	0	.	.	0.231521	.	.	.	2.66388	4.9471	4.07173	.
1428352_at	Eif4e	13684	9	1003	0.0209959	0	.	.	0.00748596	.	.	.	1.66189	0.794978	3.08835	.
1452353_at	Mapk6	50772	1	1004	0.0210066	0	.	.	0.00811665	.	.	.	0.923022	0.736817	1.48635	.
1433507_a_at	Arrdc2	70807	1	1005	0.0210322	0	.	.	0.106377	.	.	.	2.62178	1.90989	2.21467	.
1450086_at	1110017O10Rik	68526	1	1006	0.0210666	0	.	.	0.0682148	.	.	.	0.842996	0.593872	0.368641	.
1448624_at	Hmgn2	15331	1	1007	0.0210707	0	.	.	0.032254	.	.	.	0.411729	0.640351	0.460276	.
1440228_at	Gmeb1	56809	1	1008	0.0210775	0	.	.	0.0310858	.	.	.	1.30176	1.42779	1.7994	.
1457479_at	Cd2bp2	70233	4	1009	0.0210987	0	.	.	0.168683	.	.	.	0.199402	0.359931	0.568342	.
1424990_at	Ranbp6	240614	1	1010	0.0211089	0	.	.	0.0397878	.	.	.	3.85467	2.19459	3.24573	.
1419150_at	Unknown	.	1	1011	0.0211158	0	.	.	0.0227838	.	.	.	5.67442	9.94609	6.32838	.
1420464_s_at	D730049H07Rik	109305	4	1012	0.02114	0	.	.	0.502861	.	.	.	0.0330333	0.141355	0.103365	.
1429653_at	Myf6	17878	1	1013	0.021146	1	.	.	0.0173244	.	.	.	1.10239	1.05357	0.693846	.
1460694_s_at	Pira6	18729	9	1014	0.0211492	0	.	.	0.0181361	.	.	.	14.0124	6.67075	12.9054	.
1418249_at	Unknown	.	1	1015	0.0211516	0	.	.	0.0456317	.	.	.	0.781824	1.33948	0.946975	.
1429594_at	Svil	225115	1	1016	0.0211744	0	.	.	0.0075256	.	.	.	1.09075	1.3019	0.942629	.
1429242_at	Crcp	12909	1	1017	0.0211772	0	.	.	0.0555321	.	.	.	0.168558	0.227578	0.400793	.
1436202_at	Slc38a2	67760	1	1018	0.0212839	0	.	.	0.0748507	.	.	.	6.60465	4.12525	2.44052	.
1439249_at	1110054O05Rik	66209	1	1019	0.0212946	0	.	.	0.106134	.	.	.	0.592459	0.710126	0.845739	.
1426348_at	9430072K23Rik	77292	1	1020	0.0213039	0	.	.	0.00847658	.	.	.	4.87107	6.89321	4.17437	.
1453261_at	A230035H12Rik	106881	1	1021	0.0213288	0	.	.	0.0547665	.	.	.	1.53029	1.00954	1.31018	.
1451969_s_at	Col4a1	12826	1	1022	0.0213296	0	.	.	0.313298	.	.	.	5.00348	6.75856	7.62639	.
1457347_at	2610035D17Rik	72386	1	1023	0.0213978	0	.	.	0.537716	.	.	.	62.1456	34.4111	37.668	.
1423294_at	Adprtl3	235587	1	1024	0.0214013	0	.	.	0.0336379	.	.	.	0.59478	0.986385	0.691134	.
1448698_at	Unknown	.	1	1025	0.021402	0	.	.	0.00915334	.	.	.	2.00294	3.10109	1.73814	.
1419027_s_at	Mest	17294	1	1026	0.021432	0	.	.	0.368371	.	.	.	3.15824	2.05579	1.78972	.
1426993_at	Ccnd1	12443	1	1027	0.021456	0	.	.	0.285174	.	.	.	1.05542	0.61369	0.720324	.
1439368_a_at	Gltp	56356	1	1028	0.0214845	0	.	.	0.013398	.	.	.	1.93561	4.26645	1.91904	.
1416503_at	Xpr1	19775	1	1029	0.0215644	0	.	.	0.0988035	.	.	.	0.362959	0.786935	0.532724	.
1454760_at	Slc9a3r2	65962	1	1030	0.0215709	0	.	.	0.172714	.	.	.	9.56027	7.46544	8.21288	.
1448889_at	Lxn	17035	1	1031	0.0216069	0	.	.	0.755633	.	.	.	3.15798	3.88272	3.80903	.
1451487_at	2600017A12Rik	72459	1	1032	0.0216425	0	.	.	0.00768503	.	.	.	0.614997	0.713448	0.513321	.
1434138_at	Slc38a4	69354	1	1033	0.0216684	0	.	.	0.225479	.	.	.	2.96298	2.17355	2.42687	.
1427329_a_at	9530020D24Rik	227746	9	1034	0.0216877	0	.	.	0.0082947	.	.	.	2.06743	1.05756	3.06523	.
1437042_at	9230112O05Rik	229589	1	1035	0.0216881	0	.	.	0.0179355	.	.	.	2.97934	4.09902	3.07295	.
1452140_at	Igh-6	16019	1	1036	0.0217338	0	.	.	0.0319544	.	.	.	0.92037	1.33324	1.01915	.
1416607_at	Arnt	11863	1	1037	0.0217466	0	.	.	0.00895646	.	.	.	0.997081	0.780994	1.09614	.
1441376_at	2810442O16Rik	67231	1	1038	0.0217643	0	.	.	0.00837788	.	.	.	1.42648	1.49776	1.29352	.
1437584_at	4931406C07Rik	70984	1	1039	0.0217764	0	.	.	0.0155232	.	.	.	0.902814	0.418141	0.848911	.
1459476_s_at	Gabarapl2	93739	1	1040	0.0218099	0	.	.	0.0270321	.	.	.	2.07535	3.13764	2.29409	.
1455522_at	Unknown	.	1	1041	0.0218166	0	.	.	0.0100194	.	.	.	1.10967	1.80331	0.980549	.
1418014_a_at	Csrp2bp	228714	1	1042	0.0218357	0	.	.	0.305941	.	.	.	2.95749	2.1707	2.37919	.
1453578_at	Snn	20621	1	1043	0.0218713	0	.	.	0.0101134	.	.	.	0.367875	0.196589	0.433446	.
1451315_at	B4galt1	14595	1	1044	0.0219084	0	.	.	0.0103364	.	.	.	0.668297	0.816062	0.639472	.
1431260_at	C1ql	227580	1	1045	0.0219439	0	.	.	0.0988789	.	.	.	1.3938	1.08994	1.23465	.
1424776_a_at	2610511E22Rik	76547	1	1046	0.0219914	0	.	.	0.0662846	.	.	.	2.1622	3.86832	2.80712	.
1442320_at	4833417C18Rik	73906	1	1047	0.0221064	0	.	.	0.0118426	.	.	.	1.03838	1.84808	0.965161	.
1421097_at	Slc25a28	246696	1	1048	0.0221145	0	.	.	0.00916926	.	.	.	3.99129	4.4434	3.00762	.
1423795_at	Unknown	.	1	1049	0.0221391	0	.	.	0.0383383	.	.	.	0.742351	1.41051	0.887369	.
1434956_at	Endog	13804	1	1050	0.0221808	0	.	.	0.163198	.	.	.	2.07022	2.48708	2.83549	.
1433880_at	Sfpq	71514	1	1051	0.0222013	0	.	.	0.00785559	.	.	.	1.59932	1.9493	1.30454	.
1417125_at	Unknown	.	1	1052	0.0222144	0	.	.	0.502283	.	.	.	2.24938	2.836	3.00208	.
1435344_at	E030019A03Rik	230935	1	1053	0.0222499	0	.	.	0.00904948	.	.	.	2.87052	2.46971	4.09677	.
1434680_at	Ahcy	269378	1	1054	0.0223636	0	.	.	0.170519	.	.	.	2.82958	2.33203	2.52257	.
1450971_at	1110029I05Rik	319491	9	1055	0.0224015	0	.	.	0.0311621	.	.	.	1.67392	0.680935	1.31969	.
1450050_at	Unknown	.	1	1056	0.0224301	0	.	.	0.0106216	.	.	.	0.611086	0.438038	0.658069	.
1459689_at	Gadd45b	17873	1	1057	0.0224714	0	.	.	0.00827659	.	.	.	0.386099	0.621518	0.284581	.
1435148_at	Hira	15260	1	1058	0.0224912	0	.	.	0.0111044	.	.	.	13.1614	8.54678	14.1168	.
1420499_at	Unknown	.	1	1059	0.0224965	0	.	.	0.0253538	.	.	.	0.41932	0.702802	0.476314	.
1434449_at	Atp1b2	11932	9	1060	0.0225103	0	.	.	0.0178884	.	.	.	2.15504	1.04369	2.02408	.
1416225_at	Gch	14528	1	1061	0.0225773	0	.	.	0.0780058	.	.	.	3.23607	1.67052	2.42014	.
1426776_at	Aqp4	11829	1	1062	0.0226075	0	.	.	0.451805	.	.	.	1.19848	2.05463	1.84383	.
1428335_a_at	Adh1	11522	1	1063	0.0226408	0	.	.	0.702632	.	.	.	0.282713	0.409816	0.390201	.
1416096_at	Wasl	73178	1	1064	0.0226845	0	.	.	0.0354798	.	.	.	0.589925	0.821596	0.648373	.
1449528_at	Scfd1	76983	1	1065	0.0227121	0	.	.	0.0159833	.	.	.	0.818122	0.471324	0.821807	.
1417394_at	AI413782	104799	1	1066	0.0227222	0	.	.	0.00985844	.	.	.	1.51673	1.6562	1.14675	.
1426360_at	Figf	14205	1	1067	0.0227301	0	.	.	0.118722	.	.	.	2.02584	0.839748	1.28459	.
1423848_at	Klf4	16600	1	1068	0.0227353	0	.	.	0.0516782	.	.	.	0.274752	0.21154	0.128598	.
1448688_at	5730454B08Rik	70579	1	1069	0.022749	0	.	.	0.00944659	.	.	.	2.09549	3.18513	1.72602	.
1417366_s_at	Mphosph6	68533	1	1070	0.0228639	0	.	.	0.730652	.	.	.	5.00454	7.39041	7.0907	.
1449297_at	Podxl	27205	1	1071	0.0228692	0	.	.	0.0114458	.	.	.	0.862325	0.474501	0.958516	.
1457247_at	Calm1	12313	4	1072	0.0228701	0	.	.	0.757122	.	.	.	0.343133	0.806736	0.830437	.
1437598_at	Casp12	12364	1	1073	0.0228979	0	.	.	0.0474508	.	.	.	14.6683	9.08348	12.4275	.
1448398_s_at	Lmln	239833	1	1074	0.0229421	0	.	.	0.813224	.	.	.	1.8821	1.22922	1.18942	.
1418324_at	Unknown	.	1	1075	0.0229487	0	.	.	0.0263866	.	.	.	2.21117	3.13119	2.38167	.
1422702_at	Rpl22	19934	1	1076	0.022976	1	.	.	0.0451267	.	.	.	0.581569	1.45697	0.830187	.
1451669_at	Fem1b	14155	1	1077	0.0229765	0	.	.	0.519138	.	.	.	18.768	13.37	14.2187	.
1416737_at	Oazin	54375	1	1078	0.0229949	0	.	.	0.272059	.	.	.	9.89072	5.0053	6.24677	.
1458148_at	Ppm1b	19043	1	1079	0.0230515	0	.	.	0.911002	.	.	.	0.575379	0.347547	0.333823	.
1433200_at	Gys3	14937	9	1080	0.0230518	0	.	.	0.00962425	.	.	.	0.176069	0.0788539	0.220597	.
1417162_at	D230007K08Rik	268857	1	1081	0.02308	0	.	.	0.0255719	.	.	.	2.65997	5.72159	3.06972	.
1456399_at	B230114A03Rik	77985	1	1082	0.0230923	0	.	.	0.0144907	.	.	.	0.786133	0.480682	0.807841	.
1433576_at	2310061B02Rik	69660	1	1083	0.0231016	0	.	.	0.019529	.	.	.	4.03944	1.99694	3.7901	.
1425987_a_at	Bace	23821	1	1084	0.0231113	0	.	.	0.015683	.	.	.	1.3307	0.694632	1.32976	.
1441724_at	Mat2a	232087	1	1085	0.0231352	0	.	.	0.0647466	.	.	.	1.0974	1.49004	1.2447	.
1418587_at	Kcnma1	16531	1	1086	0.0231577	0	.	.	0.0107162	.	.	.	2.14344	1.65392	2.26945	.
1417013_at	Unknown	.	1	1087	0.0231738	0	.	.	0.0986647	.	.	.	11.985	29.2546	19.323	.
1455831_at	Traf3	22031	7	1088	0.0231806	0	.	.	0.703632	.	.	.	0.946565	0.398449	0.325049	.
1426194_x_at	Hspb8	80888	4	1089	0.0231972	0	.	.	0.580767	.	.	.	0.012587	0.0766693	0.0820431	.
1445106_at	Fus	233908	1	1090	0.0232254	0	.	.	0.00832299	.	.	.	0.625251	0.898538	0.483415	.
1438031_at	Rev3l	19714	9	1091	0.0232402	0	.	.	0.0972346	.	.	.	8.90356	3.1705	5.23341	.
1416035_at	Unknown	.	1	1092	0.0232843	0	.	.	0.912121	.	.	.	0.590057	0.751274	0.746572	.
1457350_at	Unknown	.	1	1093	0.0233042	0	.	.	0.446896	.	.	.	3.3865	1.30764	1.56263	.
1451004_at	Hif1a	15251	1	1094	0.0233165	0	.	.	0.0615364	.	.	.	0.252247	0.505341	0.337394	.
1415860_at	Unknown	.	1	1095	0.0233282	0	.	.	0.374568	.	.	.	1.33214	2.05963	1.85906	.
1428331_at	Acvr2	11480	1	1096	0.0233309	0	.	.	0.0195845	.	.	.	2.04201	2.11437	2.85809	.
1449665_at	Kpna2	16647	1	1097	0.0233342	0	.	.	0.0101848	.	.	.	0.43649	0.30268	0.491869	.
1424354_at	2210016F16Rik	70153	1	1098	0.0233506	0	.	.	0.0199262	.	.	.	0.912228	1.4634	0.960466	.
1433442_at	Unknown	.	1	1099	0.0233573	0	.	.	0.155987	.	.	.	4.37468	3.13825	3.60345	.
1427342_at	Unknown	.	1	1100	0.0234263	0	.	.	0.0261091	.	.	.	0.773196	1.2666	0.847292	.
1417718_at	C530050O22Rik	242521	1	1101	0.0234279	0	.	.	0.333351	.	.	.	4.62586	5.86277	5.47691	.
1448530_at	Unknown	.	9	1102	0.023485	0	.	.	0.0401581	.	.	.	12.4163	4.74084	9.79388	.
1454890_at	Eif3s4	53356	1	1103	0.0235192	0	.	.	0.0319961	.	.	.	4.60326	10.4749	5.76316	.
1452499_a_at	Gmpr	66355	1	1104	0.0236176	0	.	.	0.0579524	.	.	.	0.687503	0.391641	0.547845	.
1445881_at	Amot	27494	5	1105	0.02363	0	.	.	0.0832662	.	.	.	0.401351	0.058458	0.177792	.
1420159_at	Kif2a	16563	9	1106	0.0236321	0	.	.	0.0235385	.	.	.	0.318976	0.143956	0.27951	.
1436368_at	2310035P21Rik	75683	1	1107	0.0236399	0	.	.	0.0649172	.	.	.	2.27792	3.50212	2.7131	.
1444611_at	Myo1e	71602	1	1108	0.0236554	0	.	.	0.98701	.	.	.	0.150704	0.301344	0.2981	.
1436107_at	Slc16a10	72472	1	1109	0.0236944	0	.	.	0.0227551	.	.	.	0.574941	0.540439	0.376819	.
1428519_at	Unknown	.	1	1110	0.0237016	0	.	.	0.378522	.	.	.	5.61084	3.77397	4.16854	.
1426875_s_at	Lsm8	76522	1	1111	0.0237066	0	.	.	0.0112377	.	.	.	1.03374	1.65337	0.939539	.
1426258_at	2610528E23Rik	66497	9	1112	0.0237172	0	.	.	0.0671696	.	.	.	8.09425	3.3151	5.81306	.
1456044_at	Npn3	18154	1	1113	0.0237351	0	.	.	0.117991	.	.	.	0.956935	0.695804	0.812339	.
1419306_at	Sorl1	20660	8	1114	0.0238323	0	.	.	0.106174	.	.	.	0.313907	0.159765	0.0572011	.
1419035_s_at	Nedd4l	83814	1	1115	0.0238346	0	.	.	0.0944534	.	.	.	0.549346	0.762371	0.643867	.
1426486_at	4921513E08Rik	66717	1	1116	0.0238558	0	.	.	0.0622631	.	.	.	2.38988	4.53505	3.08967	.
1433962_at	Csnk2a1	12999	1	1117	0.0238768	0	.	.	0.00953911	.	.	.	0.841777	1.41099	0.70158	.
1435763_at	Ubxd2	67812	1	1118	0.0238871	0	.	.	0.0252301	.	.	.	2.52616	1.94389	2.40289	.
1418245_a_at	6720458F09Rik	328162	1	1119	0.0238993	0	.	.	0.0666754	.	.	.	1.48069	0.874642	1.20321	.
1435970_at	BC026530	207592	1	1120	0.0239139	0	.	.	0.00937828	.	.	.	1.23306	1.08039	1.65929	.
1424413_at	Rbm9	93686	1	1121	0.0239245	0	.	.	0.0376843	.	.	.	0.389047	0.234867	0.339209	.
1425054_a_at	Nlk	18099	1	1122	0.0239378	0	.	.	0.0450087	.	.	.	1.49921	2.07852	1.66646	.
1449822_at	Ogfrl1	70155	1	1123	0.0239586	0	.	.	0.0190301	.	.	.	0.621699	0.600145	0.396887	.
1421927_at	2510006D16Rik	76799	1	1124	0.0239736	0	.	.	0.00866335	.	.	.	0.353714	0.447885	0.246937	.
1433902_at	Atoh1	11921	1	1125	0.023992	0	.	.	0.0301226	.	.	.	0.357779	0.80096	0.423954	.
1443029_at	Tbl2	27368	1	1126	0.0240378	0	.	.	0.0183214	.	.	.	0.673978	0.985327	0.69198	.
1425280_at	Takrp	243574	1	1127	0.0240728	0	.	.	0.00895235	.	.	.	0.42405	0.516884	0.31218	.
1415800_at	Unknown	.	1	1128	0.0241126	0	.	.	0.0193067	.	.	.	0.658951	0.336322	0.613455	.
1449080_at	Leng1	69757	1	1129	0.0241553	0	.	.	0.00895016	.	.	.	0.957372	0.863047	1.13066	.
1421290_at	Gja1	14609	1	1130	0.0241579	0	.	.	0.0116501	.	.	.	3.10438	7.27428	2.63384	.
1451626_x_at	Hdac2	15182	1	1131	0.0241839	0	.	.	0.135601	.	.	.	0.446936	0.599068	0.780517	.
1447905_x_at	Hspb7	29818	1	1132	0.0242242	0	.	.	0.0208859	.	.	.	12.5413	27.1054	13.6697	.
1442051_at	Unknown	.	1	1133	0.0242574	0	.	.	0.00869402	.	.	.	2.45915	1.91334	3.3824	.
1415927_at	Unknown	.	1	1134	0.0243443	0	.	.	0.0459497	.	.	.	77.2909	36.8088	60.6255	.
1429087_at	Unknown	.	1	1135	0.024396	0	.	.	0.0108872	.	.	.	1.14156	0.775152	1.26631	.
1440120_at	Actc1	11464	1	1136	0.0244069	0	.	.	0.00909222	.	.	.	1.33766	1.49857	1.09968	.
1455211_a_at	2610312O17Rik	67176	1	1137	0.0244861	0	.	.	0.201356	.	.	.	5.57235	6.75501	6.27799	.
1438858_x_at	Gnb2-rs1	14694	9	1138	0.0245126	0	.	.	0.201452	.	.	.	6.801	2.43384	3.37877	.
1448362_at	Timm9	30055	1	1139	0.0245323	0	.	.	0.115634	.	.	.	4.59654	6.01634	5.27891	.
1454819_at	H2-Aa	14960	1	1140	0.024533	0	.	.	0.0112371	.	.	.	0.983814	1.52723	0.89358	.
1436387_at	Dnajc7	56354	1	1141	0.0245441	0	.	.	0.0352037	.	.	.	3.23563	6.60493	3.91018	.
1415877_at	DXMgi8	231999	1	1142	0.0246014	0	.	.	0.549138	.	.	.	0.51021	0.303191	0.280743	.
1417941_at	C330006P03Rik	320588	1	1143	0.0246267	0	.	.	0.0108279	.	.	.	0.753271	0.468831	0.850348	.
1448405_a_at	Dpysl3	22240	1	1144	0.0246373	0	.	.	0.028405	.	.	.	1.50077	1.69526	2.9198	.
1418800_at	1600031M04Rik	67311	1	1145	0.0247004	0	.	.	0.0494729	.	.	.	0.530561	0.296774	0.430532	.
1455868_a_at	Cri1	58521	1	1146	0.0247213	0	.	.	0.0133587	.	.	.	0.876815	0.857741	1.03509	.
1448890_at	Mist1	17341	1	1147	0.0247299	0	.	.	0.116171	.	.	.	2.3842	1.16196	1.64105	.
1460197_a_at	Tubgcp2	74237	1	1148	0.0247641	0	.	.	0.715006	.	.	.	3.27962	1.89803	1.76109	.
1425439_a_at	Klf2	16598	1	1149	0.0247976	0	.	.	0.329139	.	.	.	5.2369	2.45047	3.09862	.
1447447_s_at	AI481214	117167	1	1150	0.0248064	0	.	.	0.00880859	.	.	.	4.71619	5.69611	3.88202	.
1435716_x_at	1010001P06Rik	71699	1	1151	0.0248552	0	.	.	0.886775	.	.	.	2.31904	1.27606	1.30545	.
1452342_at	Srrm1	51796	1	1152	0.0248592	0	.	.	0.0265054	.	.	.	2.246	1.15633	1.94604	.
1458836_at	Snrpn	20646	1	1153	0.0248656	0	.	.	0.00957677	.	.	.	0.465248	0.635787	0.382558	.
1419440_at	Unknown	.	1	1154	0.0249168	0	.	.	0.0278419	.	.	.	9.62078	6.40123	8.8556	.
1430254_at	Unknown	.	1	1155	0.0249216	0	.	.	0.675192	.	.	.	0.511114	0.731924	0.762905	.
1435442_at	Rnf30	58522	1	1156	0.0249294	0	.	.	0.74334	.	.	.	2.72808	3.16358	3.11671	.
1448604_at	4921517D22Rik	70900	1	1157	0.0249838	0	.	.	0.052962	.	.	.	0.47089	0.883046	0.604847	.
1441228_at	Ndufa3	66091	1	1158	0.0251588	1	.	.	0.0164451	.	.	.	1.85614	1.84119	1.34988	.
1424543_at	AA407809	80914	1	1159	0.0251721	0	.	.	0.212685	.	.	.	0.276076	0.558856	0.421884	.
1429089_s_at	Unknown	.	1	1160	0.0251725	0	.	.	0.00915644	.	.	.	7.67372	10.0637	6.43501	.
1416192_at	Nck1	17973	1	1161	0.0251921	0	.	.	0.311077	.	.	.	0.575272	1.12846	0.912691	.
1448595_a_at	2900026A02Rik	72944	3	1162	0.0252355	0	.	.	0.041982	.	.	.	3.4635	10.4517	5.18523	.
1434535_at	Napa	108124	1	1163	0.0252491	0	.	.	0.0106504	.	.	.	0.797629	0.726538	1.09847	.
1421830_at	Rex3	19716	1	1164	0.0252911	0	.	.	0.0659722	.	.	.	0.393068	0.336349	0.270095	.
1451144_at	6330509G02Rik	268481	1	1165	0.0252989	0	.	.	0.277674	.	.	.	1.10698	1.96539	1.65373	.
1450902_at	Ak4	11639	1	1166	0.0253011	0	.	.	0.160718	.	.	.	0.974607	0.811294	0.716413	.
1452940_x_at	1110064N10Rik	67832	1	1167	0.0253188	0	.	.	0.0839742	.	.	.	0.690488	0.330319	0.493113	.
1426976_at	Brd3	67382	1	1168	0.0254021	0	.	.	0.0179259	.	.	.	10.668	7.82972	10.5067	.
1421881_a_at	1110020B03Rik	71795	1	1169	0.0254407	0	.	.	0.0317322	.	.	.	0.302299	0.253707	0.155249	.
1419125_at	Usp47	74996	1	1170	0.0255123	0	.	.	0.274113	.	.	.	0.979026	0.594484	0.466096	.
1428563_at	Elavl2	15569	1	1171	0.0255192	0	.	.	0.228231	.	.	.	1.21997	0.703653	0.850659	.
1456906_at	Ptpn18	19253	1	1172	0.0255321	0	.	.	0.0189647	.	.	.	0.452658	0.462112	0.64884	.
1423984_a_at	Ddx10	77591	1	1173	0.0255945	0	.	.	0.0448871	.	.	.	0.395708	0.312222	0.194439	.
1455667_at	4833432P19Rik	320582	1	1174	0.0255968	0	.	.	0.020289	.	.	.	1.14492	1.9144	1.19282	.
1440179_x_at	Mrg2	17537	1	1175	0.0256243	0	.	.	0.0447505	.	.	.	6.69962	8.72282	7.3134	.
1415778_at	Preb	50907	1	1176	0.0256495	0	.	.	0.37449	.	.	.	8.91221	10.2684	10.8277	.
1438772_at	Unknown	.	9	1177	0.0256511	0	.	.	0.0117923	.	.	.	0.454098	0.209976	0.56392	.
1438956_x_at	Morf4l2	56397	4	1178	0.0256578	0	.	.	0.10773	.	.	.	0.113277	0.187795	0.370709	.
1446791_at	Zfp367	238673	1	1179	0.0256596	0	.	.	0.0279489	.	.	.	1.1178	0.713651	1.036	.
1428720_s_at	Pim3	223775	9	1180	0.0257525	0	.	.	0.0146275	.	.	.	0.723099	0.195831	0.83309	.
1455157_a_at	Unknown	.	1	1181	0.0257625	0	.	.	0.244311	.	.	.	3.83025	6.23882	5.3019	.
1425820_x_at	2010309G21Rik	70018	1	1182	0.0257715	0	.	.	0.0474081	.	.	.	0.899069	1.47326	1.06158	.
1438790_x_at	2310061F22Rik	234839	1	1183	0.0257833	0	.	.	0.0317269	.	.	.	1.90388	2.95749	2.11127	.
1440551_at	2610029K21Rik	66614	1	1184	0.0258461	0	.	.	0.00923064	.	.	.	0.887698	1.09718	0.738991	.
1441384_at	D7Ertd743e	233724	1	1185	0.0258757	0	.	.	0.00936797	.	.	.	3.51735	2.84024	4.82545	.
1418121_at	Unknown	.	1	1186	0.0259373	0	.	.	0.0478497	.	.	.	1.56512	2.52682	1.82915	.
1444948_at	Unknown	.	1	1187	0.0260231	0	.	.	0.0107205	.	.	.	0.522196	0.594303	0.35615	.
1460318_at	Vrk3	101568	3	1188	0.0260696	0	.	.	0.0201848	.	.	.	4.92581	13.6888	5.30945	.
1422663_at	Unknown	.	4	1189	0.0260747	0	.	.	0.485133	.	.	.	0.0330536	0.143543	0.201995	.
1448104_at	Csrp3	13009	1	1190	0.0260807	0	.	.	0.0415293	.	.	.	3.92998	2.86716	3.58955	.
1418093_a_at	Orc1l	18392	1	1191	0.0261044	0	.	.	0.00943175	.	.	.	2.54216	2.06021	2.94352	.
1426241_a_at	Aldh6a1	104776	1	1192	0.0261521	0	.	.	0.152852	.	.	.	1.74168	1.15984	1.37614	.
1436833_x_at	Egf	13645	1	1193	0.0261962	0	.	.	0.0576442	.	.	.	0.319877	0.412881	0.642255	.
1442535_at	Scmh1	29871	1	1194	0.0262342	0	.	.	0.0348771	.	.	.	1.03495	0.527655	0.862675	.
1452200_at	Ttll1	319953	1	1195	0.0262419	0	.	.	0.010657	.	.	.	1.24294	0.938994	1.3907	.
1422871_at	Unknown	.	1	1196	0.026264	0	.	.	0.0936333	.	.	.	1.57868	0.690214	1.08939	.
1419499_at	D11Ertd497e	52626	1	1197	0.026276	0	.	.	0.0167029	.	.	.	18.04	10.6322	18.4563	.
1428869_at	Kcnj12	16515	1	1198	0.0263323	0	.	.	0.0232426	.	.	.	0.46059	0.438365	0.284711	.
1459987_s_at	Gpam	14732	1	1199	0.0263977	0	.	.	0.011347	.	.	.	2.32148	3.67242	2.01021	.
1455882_x_at	Nolc1	70769	1	1200	0.0264266	0	.	.	0.0162848	.	.	.	0.485801	0.223755	0.476277	.
1431173_at	Cct3	12462	1	1201	0.0264359	0	.	.	0.785103	.	.	.	0.634736	0.823083	0.848963	.
1450452_a_at	A930041G11Rik	319922	1	1202	0.0264724	0	.	.	0.352623	.	.	.	2.01579	2.88055	2.63354	.
1418694_at	A930008G19Rik	77938	1	1203	0.0265213	0	.	.	0.0975022	.	.	.	5.51666	3.99293	4.71665	.
1431008_at	Narfl	67563	1	1204	0.0265628	0	.	.	0.149587	.	.	.	1.92589	1.23057	1.51129	.
1436780_at	Kcmf1	74287	1	1205	0.0266306	0	.	.	0.0310076	.	.	.	1.38106	0.808288	1.23084	.
1418543_s_at	H2-Q1	15006	1	1206	0.0266641	0	.	.	0.0118273	.	.	.	4.02966	3.74525	5.26976	.
1444422_at	Ogt	108155	1	1207	0.0266898	0	.	.	0.039551	.	.	.	1.05499	0.935461	0.658189	.
1427077_a_at	D11Ertd707e	52715	1	1208	0.0267131	0	.	.	0.927376	.	.	.	0.373234	0.887598	0.821493	.
1429457_at	B530002L05Rik	279653	1	1209	0.0267392	0	.	.	0.0244072	.	.	.	0.799643	0.438505	0.733763	.
1423716_s_at	Ap2b1	71770	1	1210	0.0267464	0	.	.	0.0630652	.	.	.	11.1437	17.3667	13.3966	.
1450958_at	2310020A21Rik	76943	3	1211	0.0267738	0	.	.	0.0191107	.	.	.	1.79687	5.24499	2.1514	.
1443327_at	0610008F14Rik	66043	1	1212	0.0267739	0	.	.	0.0200631	.	.	.	0.64366	0.634678	0.483751	.
1455814_x_at	Tm4sf1	17112	1	1213	0.0267859	0	.	.	0.0604617	.	.	.	0.693833	1.28088	0.87801	.
1436344_at	D130043K22	210108	1	1214	0.0268272	0	.	.	0.012773	.	.	.	5.02391	3.81745	5.36183	.
1417730_at	Unknown	.	1	1215	0.0268431	0	.	.	0.010918	.	.	.	0.672727	0.794743	0.628778	.
1440865_at	5830404H04Rik	207781	1	1216	0.0269228	0	.	.	0.056495	.	.	.	0.312497	0.141187	0.232409	.
1423329_at	Ext1	14042	1	1217	0.0270031	0	.	.	0.0170117	.	.	.	0.348693	0.188296	0.357824	.
1421225_a_at	Unknown	.	1	1218	0.0270254	0	.	.	0.680328	.	.	.	0.381874	0.55592	0.532036	.
1455826_a_at	Gdap1	14545	3	1219	0.0271871	0	.	.	0.0310526	.	.	.	1.8636	5.92699	2.57638	.
1450722_at	Slc4a4	54403	1	1220	0.0272228	0	.	.	0.282818	.	.	.	0.505348	0.950717	0.778807	.
1455602_x_at	Bace	23821	1	1221	0.0272299	0	.	.	0.0555426	.	.	.	0.997249	1.24397	1.73118	.
1445565_at	Nup50	18141	1	1222	0.0272371	0	.	.	0.00971367	.	.	.	2.02865	1.61907	2.58737	.
1423364_a_at	1190030G24	227227	1	1223	0.0272727	0	.	.	0.0794301	.	.	.	2.94533	1.62892	2.32139	.
1426548_a_at	Unknown	.	1	1224	0.0272832	1	.	.	0.0158588	.	.	.	0.563706	0.575703	0.393274	.
1453092_at	Fts	14339	9	1225	0.0272915	0	.	.	0.222917	.	.	.	0.362852	0.141641	0.203314	.
1450416_at	5730421E18Rik	66632	1	1226	0.027334	0	.	.	0.228252	.	.	.	0.631774	0.930944	0.81372	.
1451703_s_at	2300002G24Rik	74175	1	1227	0.0273727	0	.	.	0.026508	.	.	.	2.22737	3.22903	2.37477	.
1417661_at	Cbx5	12419	1	1228	0.0273793	0	.	.	0.195338	.	.	.	2.83872	1.80056	2.15421	.
1452030_a_at	Aprt	11821	1	1229	0.0274073	0	.	.	0.528805	.	.	.	0.634775	0.346807	0.305424	.
1452884_at	2410008M22Rik	66599	1	1230	0.0274554	0	.	.	0.814609	.	.	.	0.979858	1.31779	1.34915	.
1429485_a_at	Hnrpr	74326	1	1231	0.0274929	0	.	.	0.136221	.	.	.	1.26807	2.25869	1.75702	.
1452665_at	Unknown	.	1	1232	0.0277362	0	.	.	0.737906	.	.	.	0.1927	0.418546	0.37424	.
1438839_a_at	2700082D03Rik	67205	1	1233	0.0277378	0	.	.	0.0228338	.	.	.	30.4656	20.6404	29.4425	.
1430577_at	2610511O17Rik	74196	1	1234	0.0277498	0	.	.	0.342782	.	.	.	1.8076	1.21861	1.37655	.
1430135_at	Ywhae	22627	1	1235	0.0277713	0	.	.	0.0254558	.	.	.	0.402043	0.245405	0.372402	.
1436746_at	2410007P03Rik	66296	1	1236	0.0277747	0	.	.	0.351627	.	.	.	12.3499	5.38299	6.98277	.
1422092_at	Unknown	.	1	1237	0.0277826	0	.	.	0.998813	.	.	.	0.311419	0.180697	0.183772	.
1424480_s_at	Prkwnk1	232341	1	1238	0.0278031	0	.	.	0.39621	.	.	.	6.96379	5.00335	5.39925	.
1438030_at	Pfkfb2	18640	1	1239	0.0278068	0	.	.	0.0222793	.	.	.	4.9228	2.48604	4.91768	.
1423597_at	Akt2	11652	9	1240	0.0278348	0	.	.	0.0871765	.	.	.	5.2584	1.54549	3.46506	.
1429441_at	Unknown	.	1	1241	0.0278871	0	.	.	0.339178	.	.	.	0.916889	1.64371	1.42372	.
1451276_at	Atp8a1	11980	1	1242	0.0278905	0	.	.	0.0348147	.	.	.	0.521869	0.754811	0.577073	.
1439591_at	Fbxo30	71865	1	1243	0.0279034	0	.	.	0.233792	.	.	.	0.268962	0.470267	0.384441	.
1429637_at	E030041M21Rik	75089	1	1244	0.0279291	0	.	.	0.0482882	.	.	.	1.01308	1.58369	1.1789	.
1447582_x_at	A830085I22Rik	320511	1	1245	0.0279451	0	.	.	0.415712	.	.	.	0.807239	0.462567	0.368388	.
1439578_at	2210419I08Rik	73663	1	1246	0.0279617	0	.	.	0.0104914	.	.	.	1.08608	1.51166	0.899015	.
1454829_at	Acrp30	11450	1	1247	0.0280237	0	.	.	0.166777	.	.	.	2.35425	3.86148	3.12786	.
1438658_a_at	2210404M20Rik	72290	1	1248	0.028059	0	.	.	0.0527011	.	.	.	2.98602	4.79864	3.50432	.
1428183_at	AW125546	217201	1	1249	0.0280634	0	.	.	0.0104965	.	.	.	30.9009	44.0635	25.4957	.
1416226_at	Edg3	13610	1	1250	0.0280681	0	.	.	0.0123488	.	.	.	1.84859	2.53225	1.68991	.
1436571_at	Ankrd23	78321	1	1251	0.02811	0	.	.	0.141412	.	.	.	4.72925	3.87123	4.24718	.
1447234_s_at	Arpc1b	11867	1	1252	0.0281411	0	.	.	0.630594	.	.	.	1.77739	2.71788	2.54697	.
1455252_at	Unknown	.	1	1253	0.0281807	0	.	.	0.766875	.	.	.	2.14475	1.61533	1.66179	.
1435898_x_at	Snx6	72183	1	1254	0.0282222	0	.	.	0.439697	.	.	.	8.22631	13.1445	11.792	.
1416803_at	Tsc1	64930	1	1255	0.0282282	0	.	.	0.0230542	.	.	.	0.538626	0.735988	0.557497	.
1448505_at	Gdi3	14569	1	1256	0.0283601	0	.	.	0.0275197	.	.	.	3.58675	2.68256	3.42849	.
1438216_at	Fkbp7	14231	1	1257	0.0284279	0	.	.	0.0340137	.	.	.	0.244048	0.178431	0.227774	.
1418003_at	C1d	57316	1	1258	0.0284751	0	.	.	0.280174	.	.	.	2.21481	4.41496	3.52285	.
1445652_at	1110037N09Rik	68750	9	1259	0.0285245	0	.	.	0.0325068	.	.	.	0.2374	0.0482748	0.1641	.
1422743_at	1190002H23Rik	66214	1	1260	0.0285551	0	.	.	0.0138207	.	.	.	24.5815	23.4761	32.25	.
1419550_a_at	Unknown	.	1	1261	0.0285702	0	.	.	0.0318323	.	.	.	0.181142	0.169001	0.123406	.
1456585_x_at	Phka1	18679	1	1262	0.0285881	0	.	.	0.0652225	.	.	.	0.353531	0.763354	0.467008	.
1451409_at	Stk39	53416	1	1263	0.0286038	0	.	.	0.0855295	.	.	.	0.972269	1.44183	1.16653	.
1433718_a_at	E130309D02Rik	231868	1	1264	0.0286404	0	.	.	0.170176	.	.	.	1.27052	1.74623	2.26749	.
1425115_at	Unknown	.	1	1265	0.0286957	0	.	.	0.013864	.	.	.	0.440501	0.301457	0.475252	.
1429446_at	Cbx1	12412	1	1266	0.0286994	0	.	.	0.579612	.	.	.	4.41109	7.62851	6.798	.
1428363_at	C030034J04Rik	233831	1	1267	0.028747	0	.	.	0.18868	.	.	.	0.216981	0.15182	0.118031	.
1423328_at	Sdccag1	66244	9	1268	0.0287629	0	.	.	0.013289	.	.	.	1.71367	0.710832	2.26493	.
1435941_at	Eif4g2	13690	1	1269	0.0287663	0	.	.	0.0102832	.	.	.	0.678626	0.480827	0.967998	.
1440904_at	Gdap1	14545	1	1270	0.0287706	0	.	.	0.0118492	.	.	.	0.999708	1.05185	0.863716	.
1424937_at	Rhbdl4	246104	3	1271	0.0287723	0	.	.	0.0174359	.	.	.	0.643849	1.65136	0.678045	.
1456909_at	Senp5	320213	1	1272	0.0287724	0	.	.	0.663125	.	.	.	3.10526	1.68859	1.83544	.
1436395_at	2310076L09Rik	66968	1	1273	0.0288421	0	.	.	0.262985	.	.	.	0.777947	0.643504	0.586265	.
1460205_at	Gpi1	14751	1	1274	0.0288446	0	.	.	0.147216	.	.	.	0.614368	0.460899	0.370469	.
1453763_at	Unknown	.	1	1275	0.0288534	0	.	.	0.136647	.	.	.	0.770698	0.618538	0.51684	.
1423886_at	6720485C15Rik	68087	7	1276	0.0288749	0	.	.	0.969483	.	.	.	0.545204	0.0843393	0.0733064	.
1454765_at	2810408E11Rik	106200	1	1277	0.0288816	0	.	.	0.320539	.	.	.	0.412877	0.624509	0.763726	.
1424239_at	Lamc1	226519	1	1278	0.028887	0	.	.	0.0196621	.	.	.	0.697613	0.993109	0.704624	.
1417602_at	Unknown	.	1	1279	0.0288943	0	.	.	0.011638	.	.	.	0.645664	0.456085	0.756974	.
1436214_at	2310066E14Rik	75687	1	1280	0.0289552	0	.	.	0.0564216	.	.	.	1.02643	1.35218	2.07949	.
1424357_at	Per2	18627	1	1281	0.0290633	0	.	.	0.25296	.	.	.	0.698406	0.357183	0.451549	.
1428878_a_at	1190030G24	227227	1	1282	0.0290976	0	.	.	0.334872	.	.	.	1.67589	1.06975	1.23409	.
1457122_at	BC018222	235135	4	1283	0.0291033	0	.	.	0.806676	.	.	.	0.0786774	0.220454	0.206694	.
1452422_a_at	1110020B03Rik	71795	1	1284	0.0291152	0	.	.	0.158227	.	.	.	1.13392	0.812613	0.943487	.
1425211_at	Unknown	.	1	1285	0.0291259	0	.	.	0.222135	.	.	.	1.71097	1.3265	1.45565	.
1426279_at	Snrpb2	20639	1	1286	0.0291594	1	.	.	0.632237	.	.	.	0.971013	1.52228	1.40806	.
1441578_at	2010003O18Rik	76526	1	1287	0.02917	0	.	.	0.405295	.	.	.	1.15003	1.65963	1.51273	.
1452225_at	5830415L20Rik	68152	1	1288	0.0291813	0	.	.	0.0127473	.	.	.	3.10103	2.82404	4.2916	.
1443953_at	Gpr44	14764	1	1289	0.0293034	0	.	.	0.640451	.	.	.	0.845917	1.47634	1.61919	.
1434348_at	Unknown	.	1	1290	0.0293212	0	.	.	0.017373	.	.	.	5.0454	4.31619	5.07727	.
1418586_at	Tex2	21763	1	1291	0.0293409	0	.	.	0.0274467	.	.	.	7.32758	4.26472	6.79519	.
1442447_at	Fez2	225020	1	1292	0.029462	0	.	.	0.0105595	.	.	.	1.39953	1.84978	1.10726	.
1437861_s_at	Adcy9	11515	1	1293	0.0295333	0	.	.	0.0341378	.	.	.	1.934	2.06934	2.69067	.
1417378_at	Unknown	.	9	1294	0.0295388	0	.	.	0.0127381	.	.	.	0.94459	0.462516	1.27667	.
1458515_at	Prkce	18754	1	1295	0.0296094	0	.	.	0.0577041	.	.	.	0.654457	0.598608	0.507536	.
1422555_s_at	Igsf4a	54725	1	1296	0.0296342	0	.	.	0.0234847	.	.	.	2.08477	2.91149	2.17368	.
1435321_at	Zfp128	243833	1	1297	0.0297117	1	.	.	0.025616	.	.	.	9.49849	6.43824	9.11648	.
1417960_at	Gna13	14674	1	1298	0.0297179	0	.	.	0.324862	.	.	.	1.10478	0.610088	0.722598	.
1445870_at	3732412D22Rik	77569	1	1299	0.0297728	0	.	.	0.124786	.	.	.	0.865337	0.485632	0.633957	.
1427980_at	Cpeb1	12877	1	1300	0.0298289	0	.	.	0.742291	.	.	.	0.41973	0.774802	0.874887	.
1446156_at	Unknown	.	9	1301	0.0298664	0	.	.	0.0108476	.	.	.	0.484094	0.31748	1.03764	.
1448476_at	4933407C03Rik	74440	1	1302	0.0298683	0	.	.	0.04799	.	.	.	5.92251	7.1277	6.2655	.
1460426_at	Unknown	.	7	1303	0.0298785	0	.	.	0.559735	.	.	.	7.03271	2.06388	2.84806	.
1426916_at	Nap1l4	17955	1	1304	0.0298904	0	.	.	0.160301	.	.	.	7.23513	5.53173	6.24362	.
1459238_at	9430063L05Rik	229622	1	1305	0.0299244	0	.	.	0.0153785	.	.	.	1.49869	1.44622	2.57378	.
1435679_at	4833415E20Rik	74616	1	1306	0.0299319	0	.	.	0.124937	.	.	.	3.07586	7.14086	4.55956	.
1429464_at	Unknown	.	9	1307	0.0299809	0	.	.	0.155564	.	.	.	4.54136	1.6292	2.46398	.
1445325_at	Optn	71648	1	1308	0.0300351	1	.	.	0.220523	.	.	.	0.428339	1.03125	0.734409	.
1450661_x_at	Prkaa2	108079	7	1309	0.0300571	0	.	.	0.586687	.	.	.	3.15776	0.98821	1.18062	.
1448562_at	Unknown	.	3	1310	0.0300578	0	.	.	0.0272842	.	.	.	0.120018	0.499172	0.140082	.
1453417_at	Nfic	18029	1	1311	0.0301449	0	.	.	0.20922	.	.	.	0.272525	0.193105	0.156026	.
1429186_a_at	Upp1	22271	1	1312	0.0302173	0	.	.	0.0535666	.	.	.	0.520317	0.939839	0.639895	.
1439205_at	4933407K13Rik	74396	1	1313	0.0302796	0	.	.	0.0363063	.	.	.	1.21867	1.37834	2.00703	.
1456702_x_at	Cdadc1	71891	1	1314	0.0302933	0	.	.	0.0114459	.	.	.	5.9511	4.82398	8.84897	.
1435767_at	Unknown	.	3	1315	0.0303174	0	.	.	0.0180306	.	.	.	0.241707	0.638427	0.247752	.
1420693_at	Mat2a	232087	1	1316	0.0303498	0	.	.	0.0315459	.	.	.	34.0603	23.3092	32.0062	.
1448896_at	Scn3b	235281	1	1317	0.0303859	0	.	.	0.0361638	.	.	.	0.416834	0.666374	0.463439	.
1416891_at	Myom1	17929	1	1318	0.0304144	0	.	.	0.386986	.	.	.	1.11024	1.58534	1.45298	.
1430558_at	Pigf	18701	1	1319	0.030476	1	.	.	0.0184886	.	.	.	1.80054	2.80313	1.73158	.
1423890_x_at	Numb	18222	1	1320	0.0305083	0	.	.	0.305788	.	.	.	9.98961	5.76549	6.81195	.
1450139_at	Zfp318	57908	1	1321	0.0305565	0	.	.	0.122722	.	.	.	0.194575	0.1108	0.0635422	.
1426626_at	Atp1b1	11931	1	1322	0.0305566	0	.	.	0.125759	.	.	.	0.24141	0.506352	0.343379	.
1420846_at	Ern2	26918	1	1323	0.0305942	0	.	.	0.0209743	.	.	.	1.76924	2.55042	1.7683	.
1444436_at	Unknown	.	1	1324	0.030604	0	.	.	0.0328041	.	.	.	1.15562	1.09607	0.842116	.
1434647_at	Mrps2	118451	5	1325	0.0306112	0	.	.	0.030765	.	.	.	3.06883	0.443882	2.46627	.
1430989_a_at	9630030I15Rik	319253	1	1326	0.0306235	0	.	.	0.101921	.	.	.	1.41487	2.20882	1.77834	.
1426094_at	AU040377	268780	1	1327	0.0306592	0	.	.	0.0348486	.	.	.	1.6304	1.07369	1.49811	.
1420776_a_at	1700020I14Rik	66602	1	1328	0.0307	0	.	.	0.0194903	.	.	.	4.79885	3.11809	4.7798	.
1426741_a_at	Rhbdl	214951	1	1329	0.0307311	0	.	.	0.546285	.	.	.	0.792952	1.45577	1.658	.
1417496_at	Auh	11992	1	1330	0.0307328	0	.	.	0.359473	.	.	.	0.32381	0.156275	0.194349	.
1438025_at	2810421I24Rik	75619	1	1331	0.0308958	0	.	.	0.01379	.	.	.	1.10032	1.40609	1.03245	.
1416138_at	Cp	12870	1	1332	0.0309313	0	.	.	0.419809	.	.	.	2.14272	3.53182	3.10782	.
1437066_at	9130004K12Rik	108853	1	1333	0.0310762	0	.	.	0.0973536	.	.	.	7.86655	3.68994	5.83918	.
1435369_at	Anxa7	11750	1	1334	0.0310975	0	.	.	0.204281	.	.	.	1.10157	1.45062	1.30119	.
1452124_at	Unknown	.	1	1335	0.0310998	0	.	.	0.253514	.	.	.	7.08249	16.1511	12.0291	.
1418442_at	Unknown	.	1	1336	0.031128	0	.	.	0.586284	.	.	.	1.72935	2.60156	2.45406	.
1426465_at	Ank3	11735	1	1337	0.0311678	0	.	.	0.48977	.	.	.	1.30362	2.34091	2.13864	.
1435423_x_at	Xpo1	103573	1	1338	0.03118	0	.	.	0.0782206	.	.	.	6.45509	4.19931	5.42034	.
1416651_at	Dlgap4	228836	1	1339	0.0311803	0	.	.	0.117843	.	.	.	0.987977	1.32036	1.13941	.
1420497_a_at	4933433P14Rik	66787	1	1340	0.0312338	0	.	.	0.795542	.	.	.	1.79829	1.18713	1.2568	.
1428844_a_at	ORF6	29805	1	1341	0.0312339	0	.	.	0.0200514	.	.	.	0.612573	0.881272	0.61178	.
1434867_at	Cebpa-rs1	12607	1	1342	0.0312785	0	.	.	0.235525	.	.	.	2.46541	1.90393	1.6328	.
1436994_a_at	Bclaf1	72567	1	1343	0.0312993	0	.	.	0.0650068	.	.	.	8.74874	18.4131	11.6548	.
1459572_at	Slc4a11	269356	3	1344	0.0313364	0	.	.	0.0119086	.	.	.	0.0606304	0.171622	0.0147599	.
1452205_x_at	Hist1h1c	50708	9	1345	0.0313641	0	.	.	0.0428383	.	.	.	0.419059	0.166564	0.353731	.
1439676_at	Unknown	.	1	1346	0.0314155	0	.	.	0.679418	.	.	.	1.12117	0.810101	0.757496	.
1433227_at	Tcrb-V13	269846	1	1347	0.0314841	0	.	.	0.0114093	.	.	.	0.53008	0.624943	0.439929	.
1442402_at	Aatf	56321	1	1348	0.0314985	0	.	.	0.022699	.	.	.	1.13416	0.79453	1.10618	.
1433328_at	9430081G06Rik	77425	8	1349	0.0315997	0	.	.	0.0172584	.	.	.	0.227292	0.25816	0.0687744	.
1436998_at	Unknown	.	6	1350	0.0316667	0	.	.	0.0489921	.	.	.	0.016789	0.0248559	0.0725434	.
1430125_s_at	1700095A21Rik	67524	1	1351	0.0317094	0	.	.	0.0148196	.	.	.	1.87232	2.63842	1.72338	.
1454522_at	A830006N08Rik	237761	1	1352	0.0318034	0	.	.	0.131335	.	.	.	0.604544	0.42524	0.50352	.
1435339_at	2310009N05Rik	66943	1	1353	0.0318383	0	.	.	0.0383346	.	.	.	9.19626	6.31461	8.49884	.
1455671_at	4930573G07Rik	75864	1	1354	0.0319063	0	.	.	0.0274664	.	.	.	2.31944	2.41743	3.45551	.
1455777_x_at	Kctd15	233107	1	1355	0.0320544	0	.	.	0.0497836	.	.	.	1.39807	1.86891	1.52144	.
1433598_at	Commd8	27784	1	1356	0.0320617	0	.	.	0.0790154	.	.	.	0.88507	0.520022	0.711096	.
1423653_at	Hsd17b4	15488	1	1357	0.032084	0	.	.	0.0362187	.	.	.	2.66376	5.71698	3.10462	.
1424156_at	9430010O03Rik	234023	1	1358	0.0320945	0	.	.	0.0115701	.	.	.	0.316928	0.261825	0.4004	.
1426438_at	Atp1a1	11928	1	1359	0.0321134	1	.	.	0.0947341	.	.	.	4.25514	5.95813	4.93325	.
1423454_a_at	Rbl1	19650	1	1360	0.0321402	0	.	.	0.316763	.	.	.	1.13228	0.649771	0.483441	.
1424988_at	8030469F12Rik	77494	1	1361	0.0321724	0	.	.	0.031815	.	.	.	2.50748	1.55613	2.32781	.
1435794_at	Sema6c	20360	1	1362	0.0321911	0	.	.	0.0120028	.	.	.	2.42142	2.16943	2.87844	.
1448134_at	Mylip	218203	1	1363	0.0321951	0	.	.	0.0437244	.	.	.	0.87085	0.473427	0.723796	.
1434380_at	LOC269630	269630	1	1364	0.032312	0	.	.	0.0219841	.	.	.	1.48964	0.890535	1.47728	.
1457903_at	Pald	27355	1	1365	0.0323156	0	.	.	0.0312073	.	.	.	0.475841	0.440171	0.30897	.
1435315_s_at	Unknown	.	1	1366	0.0323883	0	.	.	0.241472	.	.	.	0.358987	0.599387	0.786739	.
1443641_at	Unknown	.	1	1367	0.0323902	0	.	.	0.0826872	.	.	.	0.901438	0.688688	0.44452	.
1424993_at	2900034E22Rik	72904	1	1368	0.0324536	0	.	.	0.0161224	.	.	.	4.32516	4.56843	3.16919	.
1424609_a_at	BC032204	108101	1	1369	0.032497	0	.	.	0.0855465	.	.	.	3.30096	2.16602	2.77718	.
1460391_at	8430410K20Rik	78100	1	1370	0.0325047	0	.	.	0.0140387	.	.	.	0.39627	0.355568	0.533054	.
1437032_x_at	Unknown	.	1	1371	0.0325255	0	.	.	0.0208496	.	.	.	0.362948	0.717323	0.377114	.
1426995_a_at	2810409H07Rik	67059	1	1372	0.0325433	0	.	.	0.140226	.	.	.	0.493842	1.11697	0.732404	.
1437828_s_at	Rbm14	56275	1	1373	0.0325611	0	.	.	0.232023	.	.	.	0.981814	1.93058	1.47147	.
1433599_at	Gfer	11692	1	1374	0.0325995	0	.	.	0.11024	.	.	.	1.09319	1.86156	1.43238	.
1426534_a_at	Bing4	57315	1	1375	0.03267	0	.	.	0.796522	.	.	.	0.308009	0.602616	0.583108	.
1425241_a_at	B930060C03	217578	3	1376	0.0326704	0	.	.	0.0298207	.	.	.	0.360747	0.957461	0.426959	.
1429601_x_at	Arfgap3	66251	1	1377	0.0326777	0	.	.	0.649535	.	.	.	0.669757	1.00361	1.08365	.
1448771_a_at	Wsb1	78889	1	1378	0.032768	0	.	.	0.314833	.	.	.	50.4834	39.486	42.8331	.
1460401_at	1110019K23Rik	68621	1	1379	0.0327683	0	.	.	0.979137	.	.	.	1.843	3.01291	3.1164	.
1454989_at	Fth	14319	1	1380	0.0328879	0	.	.	0.0313161	.	.	.	1.09138	1.82272	1.1717	.
1449096_at	2310050N11Rik	66967	1	1381	0.0329778	0	.	.	0.0118858	.	.	.	1.04274	0.856716	1.22853	.
1416279_at	BC055915	211660	1	1382	0.0330207	0	.	.	0.0655894	.	.	.	1.42193	2.86645	1.88977	.
1459130_at	0610011N22Rik	67433	1	1383	0.0330418	0	.	.	0.316318	.	.	.	1.21349	0.621595	0.759609	.
1448147_at	Ap1b1	11764	1	1384	0.033063	0	.	.	0.856207	.	.	.	1.01984	0.562115	0.577655	.
1423025_a_at	Unknown	.	1	1385	0.0331004	0	.	.	0.0205657	.	.	.	6.42203	4.07019	6.52112	.
1451200_at	Tnfrsf19	29820	1	1386	0.0331034	0	.	.	0.260815	.	.	.	8.05347	3.73624	5.03886	.
1416772_at	Schip1	30953	1	1387	0.0331391	0	.	.	0.108389	.	.	.	2.42604	3.59398	2.90785	.
1429900_at	Kif1b	16561	1	1388	0.0331411	0	.	.	0.0277367	.	.	.	3.78658	2.46518	3.68069	.
1434008_at	Cpt2	12896	1	1389	0.0331791	0	.	.	0.11059	.	.	.	20.2724	9.17555	14.5341	.
1449773_s_at	5330406M23Rik	76671	9	1390	0.0332434	0	.	.	0.0319954	.	.	.	2.77757	1.30619	2.43626	.
1422559_at	Unknown	.	1	1391	0.0332874	0	.	.	0.0438921	.	.	.	2.65162	1.57054	2.32857	.
1420479_a_at	Gadd45b	17873	1	1392	0.0333525	0	.	.	0.478071	.	.	.	2.6409	1.38861	1.5916	.
1449258_at	Ube2n	93765	1	1393	0.0333822	0	.	.	0.453115	.	.	.	1.62933	2.29252	2.54292	.
1449466_at	Nap1l1	53605	1	1394	0.0334209	0	.	.	0.145065	.	.	.	1.83934	1.28464	1.52349	.
1460541_at	D11Wsu99e	28081	1	1395	0.0334227	0	.	.	0.989688	.	.	.	0.386302	0.569259	0.568369	.
1424997_at	Tna	21922	1	1396	0.0334388	0	.	.	0.0177631	.	.	.	0.355933	0.387821	0.222535	.
1439821_at	AI643885	330836	9	1397	0.0334423	0	.	.	0.0251357	.	.	.	1.51851	0.737705	1.47461	.
1448306_at	Sfrs8	231769	1	1398	0.0334643	0	.	.	0.0127469	.	.	.	2.80495	2.14449	3.27929	.
1428398_at	2310006J04Rik	67620	1	1399	0.0334971	0	.	.	0.240154	.	.	.	1.9403	2.50885	2.84819	.
1429173_at	Nfkbia	18035	1	1400	0.0334973	0	.	.	0.014655	.	.	.	4.36956	3.19924	4.83218	.
1434369_a_at	B3galt5	93961	1	1401	0.0335018	0	.	.	0.0272137	.	.	.	23.519	41.4731	25.4515	.
1421957_a_at	2310005K03Rik	69537	1	1402	0.033511	0	.	.	0.146468	.	.	.	1.80836	1.0189	1.32562	.
1439008_at	Cryab	12955	1	1403	0.0335416	0	.	.	0.0246398	.	.	.	0.432587	0.288919	0.42541	.
1441986_at	Pcyt1a	13026	1	1404	0.0335997	0	.	.	0.0655648	.	.	.	0.388209	0.316622	0.209817	.
1444244_at	Zfp319	79233	1	1405	0.0336091	0	.	.	0.0699917	.	.	.	1.8407	3.18963	2.28344	.
1439804_at	6030448M23Rik	105092	1	1406	0.0336264	0	.	.	0.163144	.	.	.	2.31669	1.59936	1.91586	.
1443515_at	Unknown	.	1	1407	0.033687	0	.	.	0.0823928	.	.	.	0.909007	0.638371	0.41331	.
1439401_x_at	Unknown	.	1	1408	0.033863	0	.	.	0.821224	.	.	.	1.95193	3.27883	3.08344	.
1437394_at	1110032F04Rik	68725	1	1409	0.0338654	0	.	.	0.778212	.	.	.	1.03304	0.706304	0.679184	.
1450644_at	Ppp2r5e	26932	1	1410	0.0339005	0	.	.	0.223608	.	.	.	2.3989	1.89808	1.62081	.
1431064_at	Centg2	347722	1	1411	0.0339086	0	.	.	0.408426	.	.	.	1.5932	2.72864	2.41507	.
1455626_at	Zfp36l1	12192	1	1412	0.0339143	0	.	.	0.0634023	.	.	.	1.55487	2.33465	1.81271	.
1456501_at	Dpp8	74388	1	1413	0.0339193	0	.	.	0.0484418	.	.	.	0.392002	0.3387	0.202828	.
1450006_at	Hoxa9	15405	1	1414	0.033928	0	.	.	0.407002	.	.	.	0.709173	1.02607	1.1779	.
1424012_at	Unknown	.	1	1415	0.033976	0	.	.	0.013244	.	.	.	0.175925	0.156101	0.228524	.
1437250_at	Ncoa4	27057	1	1416	0.0339916	0	.	.	0.0407546	.	.	.	8.57724	5.11836	7.57005	.
1424589_s_at	4930506L13Rik	78802	1	1417	0.0341255	0	.	.	0.0243451	.	.	.	0.118782	0.216892	0.126466	.
1415975_at	Unknown	.	1	1418	0.0341484	0	.	.	0.0256922	.	.	.	0.37111	0.36674	0.291973	.
1458015_at	2810441O16Rik	67225	1	1419	0.0341789	0	.	.	0.144816	.	.	.	0.272557	0.616991	0.404776	.
1417592_at	Carhsp1	52502	1	1420	0.0342215	0	.	.	0.0615835	.	.	.	1.76444	2.38905	1.95537	.
1434097_at	Unknown	.	1	1421	0.0342992	0	.	.	0.339976	.	.	.	0.544688	0.814151	0.731591	.
1437451_at	Frap1	56717	1	1422	0.034305	0	.	.	0.0162695	.	.	.	1.62009	2.79983	1.43789	.
1449075_at	LOC234358	234358	1	1423	0.0343102	0	.	.	0.0123667	.	.	.	1.45245	1.14647	1.8383	.
1456147_at	1110006O17Rik	68545	1	1424	0.0343212	0	.	.	0.266941	.	.	.	0.650141	0.852689	0.998567	.
1434580_at	C85658	97827	1	1425	0.0343226	0	.	.	0.0255709	.	.	.	5.48726	5.7225	8.27169	.
1421923_at	Siat8f	241230	1	1426	0.0343286	0	.	.	0.0393242	.	.	.	2.55452	5.74531	3.17432	.
1455896_a_at	4933413N07Rik	106514	2	1427	0.0343427	0	.	.	0.267132	.	.	.	0.0789643	0.398297	0.214618	.
1451300_a_at	Sh3bp5	24056	1	1428	0.0343717	0	.	.	0.101104	.	.	.	1.88503	2.06159	2.28504	.
1456489_at	Kcnk1	16525	1	1429	0.0344093	0	.	.	0.289934	.	.	.	1.67072	1.16653	0.980984	.
1445782_at	6330407G04Rik	105513	1	1430	0.0344602	0	.	.	0.0128733	.	.	.	0.261426	0.322354	0.193087	.
1425519_a_at	Unknown	.	9	1431	0.034474	0	.	.	0.24206	.	.	.	5.04315	1.97003	2.66669	.
1428236_at	Unknown	.	1	1432	0.0344841	0	.	.	0.417609	.	.	.	2.74658	3.73218	4.22215	.
1435701_at	Ii	16149	1	1433	0.0344884	0	.	.	0.0532804	.	.	.	4.58216	8.55238	5.45959	.
1428991_at	Acbd5	74159	9	1434	0.0345003	0	.	.	0.0507386	.	.	.	7.13531	2.29939	5.58997	.
1438168_x_at	Unknown	.	1	1435	0.0345011	0	.	.	0.217549	.	.	.	0.853488	1.47938	1.18709	.
1434876_at	Hrasls	27281	1	1436	0.0345569	0	.	.	0.104197	.	.	.	1.5286	2.45742	1.88638	.
1434316_at	Unknown	.	1	1437	0.034592	0	.	.	0.265151	.	.	.	0.817365	1.24402	1.06882	.
1434554_at	Unknown	.	9	1438	0.0346402	0	.	.	0.0137694	.	.	.	0.0694956	0.0339653	0.101954	.
1459854_s_at	Unknown	.	1	1439	0.0346447	0	.	.	0.979846	.	.	.	12.6194	17.0662	17.064	.
1455705_at	Trim37	68729	1	1440	0.0346505	0	.	.	0.898381	.	.	.	1.24604	1.84058	1.87799	.
1416489_at	Tcte1l	67117	1	1441	0.0347263	0	.	.	0.860236	.	.	.	0.441087	0.707788	0.716022	.
1418395_at	BC021367	234371	1	1442	0.0348735	0	.	.	0.0223746	.	.	.	2.98029	2.06711	2.98471	.
1424343_a_at	Pi4k2b	67073	1	1443	0.0349119	0	.	.	0.0590949	.	.	.	0.338837	0.567071	0.394786	.
1455979_at	1300013J15Rik	67473	1	1444	0.0349301	0	.	.	0.0186476	.	.	.	2.91085	2.82346	3.61892	.
1444609_at	Eif1a	13664	1	1445	0.0349463	0	.	.	0.640865	.	.	.	0.784623	0.627894	0.600192	.
1419493_a_at	Arid1b	239985	1	1446	0.0349469	0	.	.	0.104826	.	.	.	2.25258	4.49955	3.12174	.
1452623_at	Unknown	.	9	1447	0.0350375	0	.	.	0.0317143	.	.	.	0.270164	0.0906676	0.22945	.
1416958_at	Tpd52	21985	1	1448	0.035095	0	.	.	0.0162883	.	.	.	10.1179	7.44498	11.011	.
1458435_at	LOC268670	268670	1	1449	0.0352013	0	.	.	0.02055	.	.	.	1.25378	0.821132	1.2866	.
1420757_at	Nr1d2	353187	1	1450	0.0352414	0	.	.	0.0859758	.	.	.	0.110179	0.21507	0.147112	.
1439764_s_at	2010000I03Rik	70252	1	1451	0.0352434	0	.	.	0.0372409	.	.	.	0.393355	0.723577	0.444482	.
1454773_at	Myf5	17877	1	1452	0.0352878	0	.	.	0.206757	.	.	.	2.78542	1.46102	1.91973	.
1437343_x_at	C330012H03Rik	319765	1	1453	0.0352949	0	.	.	0.0409059	.	.	.	3.04179	5.80047	3.54497	.
1432136_s_at	Unknown	.	1	1454	0.0353084	0	.	.	0.482171	.	.	.	1.69059	1.19475	1.2847	.
1439255_s_at	2400004H09Rik	108888	1	1455	0.0353299	0	.	.	0.0181445	.	.	.	0.403908	0.432716	0.279898	.
1440435_at	1810021D01Rik	69115	9	1456	0.0353439	0	.	.	0.0756527	.	.	.	20.4031	5.05873	13.4572	.
1425996_a_at	Tm7sf1	83924	1	1457	0.0353531	0	.	.	0.145626	.	.	.	0.0912568	0.140659	0.227292	.
1437505_at	Ky	16716	1	1458	0.0353684	0	.	.	0.0342338	.	.	.	2.16175	1.97008	1.25918	.
1435293_at	Smarca3	20585	1	1459	0.0353692	0	.	.	0.0309122	.	.	.	1.40485	0.73074	1.35215	.
1429152_at	Unknown	.	1	1460	0.03537	0	.	.	0.479229	.	.	.	0.626953	0.898534	0.823646	.
1451381_at	2900022I03Rik	72849	1	1461	0.0354103	0	.	.	0.0128575	.	.	.	9.32588	8.03766	11.1459	.
1421709_a_at	9130423L19Rik	74570	7	1462	0.0354843	1	.	.	0.152212	.	.	.	0.186771	0.112464	0.0602448	.
1418872_at	1810020D17Rik	66273	1	1463	0.0355231	0	.	.	0.405854	.	.	.	0.17909	0.435058	0.343378	.
1415932_x_at	Fmo5	14263	1	1464	0.0355781	0	.	.	0.0484942	.	.	.	1.35759	1.12565	1.29302	.
1425814_a_at	Abcb1b	18669	1	1465	0.0356286	0	.	.	0.977733	.	.	.	0.180931	0.34173	0.345192	.
1430648_at	Atp9a	11981	1	1466	0.035651	0	.	.	0.0190046	.	.	.	1.06649	0.703035	1.11891	.
1423923_a_at	Calcrl	54598	1	1467	0.0356688	0	.	.	0.144253	.	.	.	0.681161	1.05732	0.866156	.
1434011_a_at	2810451E09Rik	72821	1	1468	0.0357571	0	.	.	0.194586	.	.	.	2.65739	5.01878	3.86578	.
1428881_at	Wdr8	59002	1	1469	0.0357575	0	.	.	0.0225566	.	.	.	2.39507	3.24704	2.38391	.
1434703_at	1110055N21Rik	109077	1	1470	0.0357613	0	.	.	0.0256635	.	.	.	3.25406	2.27188	3.2076	.
1417099_at	Kns2	16593	1	1471	0.0357811	1	.	.	0.25764	.	.	.	1.10916	1.63702	1.42116	.
1434376_at	Unknown	.	1	1472	0.0357836	0	.	.	0.0150931	.	.	.	1.44786	1.85404	1.33123	.
1431927_at	Ftsj	54632	1	1473	0.0358368	0	.	.	0.037528	.	.	.	1.01101	0.616653	0.918178	.
1417243_at	Cd44	12505	1	1474	0.0359051	0	.	.	0.0133107	.	.	.	2.21687	2.67868	1.95956	.
1428583_at	6330419D11Rik	70764	1	1475	0.0359255	0	.	.	0.369893	.	.	.	2.21682	3.84412	3.23242	.
1418022_at	2310065K24Rik	102122	1	1476	0.0359589	0	.	.	0.602761	.	.	.	2.44533	3.16832	3.35104	.
1457717_at	Lrp10	65107	1	1477	0.0359881	0	.	.	0.013019	.	.	.	0.511115	0.694637	0.361897	.
1444184_at	Narg1	74838	1	1478	0.036003	0	.	.	0.361019	.	.	.	1.45988	1.00569	1.11762	.
1429337_at	Unknown	.	1	1479	0.0360269	1	.	.	0.0221392	.	.	.	0.982439	0.590796	0.996237	.
1429418_at	Unknown	.	1	1480	0.0360457	0	.	.	0.0371096	.	.	.	1.48671	1.60378	2.17106	.
1418238_at	2810431I02Rik	72737	1	1481	0.0360597	0	.	.	0.470702	.	.	.	4.09803	2.69299	3.01204	.
1450903_at	Cdc14b	218294	1	1482	0.0360736	0	.	.	0.225188	.	.	.	4.1629	6.59525	5.48286	.
1426779_x_at	Ivd	56357	1	1483	0.0360955	0	.	.	0.992762	.	.	.	9.31591	5.64685	5.46161	.
1442542_at	Rad23b	19359	1	1484	0.0361248	0	.	.	0.357166	.	.	.	2.75758	5.79384	4.85954	.
1417833_at	Dag1	13138	1	1485	0.0361593	0	.	.	0.013152	.	.	.	0.489605	0.604843	0.410357	.
1438180_x_at	B130023L16Rik	319558	1	1486	0.0361735	0	.	.	0.126821	.	.	.	9.16541	22.8588	15.1069	.
1424522_at	AI790326	103284	1	1487	0.0362154	0	.	.	0.118069	.	.	.	1.46093	2.23063	1.80844	.
1416273_at	Hs1bp1	23897	1	1488	0.0362214	0	.	.	0.14199	.	.	.	2.01413	1.1679	1.54739	.
1435702_s_at	BC019693	217995	1	1489	0.0362789	0	.	.	0.134553	.	.	.	0.786334	1.02221	1.34182	.
1453416_at	Tnfaip2	21928	1	1490	0.0362928	0	.	.	0.977597	.	.	.	0.523881	0.890079	0.871647	.
1455341_at	Ywhae	22627	1	1491	0.0363343	0	.	.	0.0330037	.	.	.	2.95868	4.59797	3.118	.
1438940_x_at	8430435B07Rik	71530	1	1492	0.0363807	0	.	.	0.0132365	.	.	.	5.76777	7.86341	4.13156	.
1449100_at	Unknown	.	1	1493	0.0364305	0	.	.	0.784	.	.	.	1.43227	0.730415	0.639128	.
1425394_at	Hmgn1	15312	1	1494	0.0364336	0	.	.	0.0327483	.	.	.	1.23128	1.35353	2.50251	.
1440926_at	Pard6a	56513	1	1495	0.0364868	0	.	.	0.0136768	.	.	.	1.80458	1.59267	1.95277	.
1416363_at	BC023105	207269	8	1496	0.0364978	0	.	.	0.0423213	.	.	.	0.267123	0.207608	0.0927321	.
1428394_at	Unknown	.	1	1497	0.036529	0	.	.	0.627664	.	.	.	1.16211	0.864243	0.803463	.
1422457_s_at	Unknown	.	1	1498	0.0365699	0	.	.	0.019887	.	.	.	2.02919	2.97782	1.94592	.
1428181_at	Lrrc8	241296	1	1499	0.03657	0	.	.	0.801643	.	.	.	23.4748	19.9041	19.5039	.
1417173_at	Smt3h1	20610	1	1500	0.036589	0	.	.	0.770211	.	.	.	0.140639	0.25463	0.236312	.
1439143_at	Etfb	110826	1	1501	0.036593	0	.	.	0.0220066	.	.	.	2.25562	1.37309	2.31009	.
1455255_at	Crebl1	12915	1	1502	0.0366652	0	.	.	0.0376928	.	.	.	0.595558	0.630616	0.784432	.
1452383_at	9330000000000	328399	1	1503	0.036686	0	.	.	0.353121	.	.	.	0.286349	0.491801	0.586161	.
1457093_at	4833420G11Rik	108863	1	1504	0.036695	0	.	.	0.0815505	.	.	.	1.87702	1.35377	1.63903	.
1422806_x_at	Unknown	.	1	1505	0.0367107	0	.	.	0.0656605	.	.	.	0.20152	0.454061	0.262676	.
1437669_x_at	4432404J10Rik	69828	1	1506	0.0367513	0	.	.	0.0803806	.	.	.	0.373264	0.938098	0.552877	.
1436247_at	Ing3	71777	4	1507	0.0367773	0	.	.	0.933739	.	.	.	0.132058	0.345219	0.336145	.
1441061_at	Ccrl1	252837	1	1508	0.0367929	0	.	.	0.0315856	.	.	.	1.10428	1.02811	0.657916	.
1416060_at	4632419I22Rik	74038	1	1509	0.0368918	0	.	.	0.28515	.	.	.	1.02236	1.63324	2.15958	.
1453801_at	Unknown	.	1	1510	0.0369442	0	.	.	0.0195957	.	.	.	0.395238	0.382256	0.530998	.
1419823_s_at	Tbc1d15	66687	1	1511	0.0369521	0	.	.	0.0273386	.	.	.	4.50956	3.35373	4.43661	.
1430415_at	1110038F21Rik	66198	1	1512	0.0369763	0	.	.	0.142574	.	.	.	0.463263	0.74231	0.587448	.
1456875_at	Ksr	16706	1	1513	0.0369875	0	.	.	0.0223365	.	.	.	1.63619	1.61993	2.16997	.
1451211_a_at	Phf6	70998	1	1514	0.0370124	0	.	.	0.0241827	.	.	.	1.12861	1.11651	1.82421	.
1435096_at	Unknown	.	1	1515	0.037019	0	.	.	0.359264	.	.	.	7.21867	4.29546	5.1522	.
1420400_at	Lgtn	16865	4	1516	0.0370233	0	.	.	0.17828	.	.	.	0.0228746	0.0634384	0.124869	.
1455286_at	MGC58970	237422	1	1517	0.0370431	0	.	.	0.505005	.	.	.	23.5324	18.0686	19.0329	.
1430036_at	Sval1	71578	1	1518	0.0370757	0	.	.	0.0186551	.	.	.	10.7877	7.03856	11.8429	.
1430675_at	Btbd1	83962	1	1519	0.0371127	0	.	.	0.218875	.	.	.	0.643889	0.506126	0.432554	.
1448985_at	2310015B20Rik	69563	1	1520	0.0371571	0	.	.	0.0302586	.	.	.	2.40233	1.98515	2.35808	.
1460614_at	2900055J20Rik	73001	1	1521	0.0371616	0	.	.	0.015758	.	.	.	2.04397	2.25163	1.53221	.
1421840_at	Dusp22	105352	1	1522	0.0371746	0	.	.	0.0214671	.	.	.	2.83724	1.82582	2.91989	.
1424465_at	D130064H19Rik	218613	1	1523	0.0371784	0	.	.	0.0135261	.	.	.	0.825925	1.1492	0.580909	.
1445562_at	Abca1	11303	1	1524	0.0372242	0	.	.	0.0171411	.	.	.	2.44264	1.57708	2.76914	.
1448273_at	Unknown	.	1	1525	0.037231	0	.	.	0.0373026	.	.	.	0.447446	0.470471	0.600112	.
1442002_at	Unknown	.	1	1526	0.0372323	0	.	.	0.0162256	.	.	.	2.45297	1.82301	2.71552	.
1428047_s_at	Gss	14854	7	1527	0.0372513	0	.	.	0.471252	.	.	.	0.457626	0.1507	0.17383	.
1423539_at	Unknown	.	1	1528	0.037282	0	.	.	0.0673281	.	.	.	0.744761	0.838593	1.07163	.
1434338_at	Zfx	22764	1	1529	0.0373063	0	.	.	0.0301015	.	.	.	2.34638	2.76245	2.37869	.
1443134_at	Pms2	18861	1	1530	0.0373082	0	.	.	0.0283624	.	.	.	1.28801	0.892997	1.25442	.
1435303_at	1110029E03Rik	68706	1	1531	0.0373339	0	.	.	0.0148408	.	.	.	2.12115	2.91462	1.85408	.
1456067_at	Unknown	.	1	1532	0.0374114	0	.	.	0.0155862	.	.	.	1.87222	1.44001	2.0555	.
1444328_at	4932409F03Rik	107058	1	1533	0.0374326	0	.	.	0.0460429	.	.	.	1.79308	1.32254	1.676	.
1450981_at	Gli3	14634	1	1534	0.037481	0	.	.	0.0168746	.	.	.	1.77586	1.8968	1.38868	.
1457118_at	Unknown	.	1	1535	0.0375768	0	.	.	0.0291781	.	.	.	0.635575	0.398298	0.598899	.
1416288_at	Cnn2	12798	1	1536	0.0375983	0	.	.	0.189135	.	.	.	1.98761	3.61452	2.80084	.
1453012_at	Unknown	.	1	1537	0.0376434	0	.	.	0.500247	.	.	.	0.480072	0.907864	0.775447	.
1456176_x_at	Dnaja1	15502	1	1538	0.0376681	0	.	.	0.0239195	.	.	.	4.12379	9.67886	4.48942	.
1418942_at	5530402M19Rik	74514	1	1539	0.037758	0	.	.	0.0150742	.	.	.	0.833027	0.744772	1.11934	.
1449081_at	3010027G13Rik	68066	7	1540	0.0377749	0	.	.	0.599343	.	.	.	2.25057	0.811424	1.00285	.
1430522_a_at	Ccdc2	67694	1	1541	0.037787	0	.	.	0.744803	.	.	.	3.20325	1.68443	1.75563	.
1416299_at	Ces3	104158	9	1542	0.0378291	0	.	.	0.029325	.	.	.	0.176374	0.0536449	0.16228	.
1450864_at	Vamp5	53620	1	1543	0.0378354	0	.	.	0.0957177	.	.	.	1.29119	0.812301	1.05148	.
1419545_a_at	Shcbp1	20419	1	1544	0.0378865	0	.	.	0.0363453	.	.	.	3.40252	2.44338	3.21369	.
1426796_at	Calm3	12315	1	1545	0.0379611	0	.	.	0.22132	.	.	.	1.97523	2.24445	2.42695	.
1425660_at	Atp6v1c1	66335	1	1546	0.0380642	0	.	.	0.738406	.	.	.	1.01174	0.666155	0.629533	.
1424194_at	Unknown	.	1	1547	0.0381104	0	.	.	0.0143664	.	.	.	6.21833	4.46852	7.85063	.
1435542_s_at	Btbd3	228662	1	1548	0.038141	0	.	.	0.11624	.	.	.	1.44892	2.156	1.73966	.
1453418_at	BC025872	226594	1	1549	0.0381439	0	.	.	0.0201172	.	.	.	0.349617	0.220556	0.376492	.
1435516_x_at	BC003236	80281	1	1550	0.0381468	1	.	.	0.0964176	.	.	.	0.764414	0.676762	0.568345	.
1441906_x_at	Col24a1	71355	1	1551	0.0381485	0	.	.	0.0420633	.	.	.	4.51611	3.66771	4.32365	.
1416611_at	AW540478	269400	1	1552	0.038197	0	.	.	0.19066	.	.	.	3.36172	4.33239	3.88043	.
1417046_at	Syap1	67043	1	1553	0.0382008	0	.	.	0.550652	.	.	.	0.817933	1.08724	1.03835	.
1416666_at	Scamp2	24044	1	1554	0.0382015	0	.	.	0.11304	.	.	.	10.2701	6.39278	8.37452	.
1448392_at	Tusc4	56032	1	1555	0.0382079	0	.	.	0.0141797	.	.	.	19.6062	24.5365	16.6	.
1438212_at	Serpine2	20720	1	1556	0.0383082	0	.	.	0.20125	.	.	.	1.7961	1.48559	1.28416	.
1457272_at	Sparc	20692	1	1557	0.0383158	0	.	.	0.466306	.	.	.	3.27214	1.73588	2.0157	.
1455050_at	C330008N13Rik	319600	1	1558	0.0383396	0	.	.	0.360457	.	.	.	0.75318	1.16432	1.01288	.
1443564_at	Unknown	.	1	1559	0.0383519	0	.	.	0.612345	.	.	.	0.181899	0.321908	0.361082	.
1422527_at	E130203B14Rik	320736	1	1560	0.0384391	0	.	.	0.255894	.	.	.	0.556844	0.270699	0.358443	.
1455382_at	Unknown	.	1	1561	0.038463	0	.	.	0.239079	.	.	.	0.243644	0.105307	0.141918	.
1447462_at	H2-DMa	14998	1	1562	0.0384833	0	.	.	0.162073	.	.	.	0.240694	0.211004	0.188055	.
1449910_at	D10Ertd749e	52696	1	1563	0.038492	0	.	.	0.0139989	.	.	.	0.120608	0.0842758	0.160997	.
1450332_s_at	Unknown	.	1	1564	0.0384988	0	.	.	0.394333	.	.	.	0.66539	0.442246	0.496447	.
1416473_a_at	2210418O10Rik	76958	1	1565	0.038499	0	.	.	0.968401	.	.	.	1.68681	2.80083	2.8484	.
1448850_a_at	Fmo5	14263	1	1566	0.0385037	0	.	.	0.132455	.	.	.	2.29574	1.76597	1.34028	.
1455620_at	Nope	56741	1	1567	0.038565	0	.	.	0.40517	.	.	.	1.21227	0.938881	0.848945	.
1460638_at	Dnajc5	13002	4	1568	0.0385651	0	.	.	0.119406	.	.	.	1.00134	4.47538	1.84088	.
1421940_at	Unknown	.	1	1569	0.0386051	0	.	.	0.136585	.	.	.	0.205977	0.26973	0.355959	.
1426719_at	Yars	107271	1	1570	0.0386106	0	.	.	0.0636955	.	.	.	3.63996	2.00096	3.08627	.
1417252_at	Stag1	20842	1	1571	0.0386828	0	.	.	0.678592	.	.	.	0.452811	0.61688	0.655326	.
1453839_a_at	Apbb2	11787	1	1572	0.0386829	0	.	.	0.589468	.	.	.	1.45996	0.705824	0.797159	.
1427098_at	Nt5c	50773	1	1573	0.038728	0	.	.	0.0253016	.	.	.	3.04602	1.9859	3.12042	.
1445679_at	1200009H11Rik	74116	1	1574	0.0387712	0	.	.	0.0200357	.	.	.	1.71579	1.62077	2.42001	.
1436920_at	8030445B08Rik	107568	1	1575	0.0388372	0	.	.	0.0141018	.	.	.	0.688437	0.813424	0.570528	.
1418244_at	Unknown	.	1	1576	0.0388436	0	.	.	0.0523063	.	.	.	3.97304	6.6641	4.56569	.
1421811_at	C030033F14Rik	77386	1	1577	0.0388514	0	.	.	0.230889	.	.	.	0.170448	0.289446	0.381586	.
1422770_at	Nat5	67877	1	1578	0.0388662	0	.	.	0.0330191	.	.	.	0.37775	0.354955	0.208873	.
1435370_a_at	Unknown	.	1	1579	0.0389617	0	.	.	0.846522	.	.	.	1.44478	0.741739	0.659907	.
1425498_at	Rad51l3	19364	1	1580	0.0389649	0	.	.	0.0935667	.	.	.	0.728339	0.935806	0.8095	.
1420950_at	Ces3	104158	1	1581	0.0389694	0	.	.	0.856839	.	.	.	1.91833	1.25182	1.27799	.
1416925_at	Prpf4b	19134	1	1582	0.0390051	0	.	.	0.198826	.	.	.	0.639531	1.04659	0.855654	.
1426972_at	B830022L21Rik	170737	1	1583	0.0390395	0	.	.	0.0302676	.	.	.	0.513341	0.735268	0.530628	.
1456302_at	Kpnb1	16211	9	1584	0.0390669	0	.	.	0.185379	.	.	.	0.278895	0.109089	0.156593	.
1417421_at	Sec24d	69608	1	1585	0.0392574	0	.	.	0.0175867	.	.	.	1.97444	2.49799	1.86316	.
1453904_at	Pex6	224824	1	1586	0.039292	0	.	.	0.208875	.	.	.	0.494461	0.327227	0.389785	.
1429004_at	S100a1	20193	1	1587	0.0393241	0	.	.	0.095738	.	.	.	4.26978	6.07415	4.95969	.
1451220_at	4930528G09Rik	75172	1	1588	0.0393424	0	.	.	0.738288	.	.	.	0.304541	0.450038	0.429953	.
1453944_at	Phip	69937	1	1589	0.0393565	0	.	.	0.341595	.	.	.	1.15236	0.904411	0.806972	.
1416811_s_at	Unknown	.	1	1590	0.0393705	0	.	.	0.0680183	.	.	.	1.07176	2.12808	1.36982	.
1450744_at	5430435K18Rik	71357	1	1591	0.0394737	0	.	.	0.501485	.	.	.	0.674503	1.40107	1.20199	.
1417756_a_at	Ctla2a	13024	1	1592	0.0395128	0	.	.	0.0360979	.	.	.	0.800039	0.882419	1.69617	.
1420522_at	Ell2	192657	1	1593	0.039555	0	.	.	0.610744	.	.	.	0.809692	1.55681	1.42068	.
1423616_at	Lsp1	16985	1	1594	0.0395734	0	.	.	0.196815	.	.	.	0.802934	0.936263	1.05146	.
1422433_s_at	2610529H08Rik	67501	1	1595	0.0396034	0	.	.	0.139012	.	.	.	3.79826	1.98723	2.7562	.
1457147_at	Tarbp2	21357	1	1596	0.039623	0	.	.	0.743372	.	.	.	0.869146	0.566416	0.539279	.
1455191_x_at	Idh1	15926	1	1597	0.039644	0	.	.	0.0178817	.	.	.	1.47831	1.82481	1.40204	.
1421318_at	9430077C05Rik	208618	1	1598	0.0398786	1	.	.	0.217494	.	.	.	0.340687	0.218578	0.261516	.
1435928_at	Pip5k1b	18720	3	1599	0.0398851	0	.	.	0.0755099	.	.	.	1.24281	6.4904	2.50145	.
1420992_at	Ndst4	64580	3	1600	0.0399037	0	.	.	0.0284878	.	.	.	0.238828	2.3799	0.249712	.
1428386_at	6430548M08Rik	234797	1	1601	0.0399219	0	.	.	0.0193095	.	.	.	0.333385	0.213829	0.370427	.
1451317_at	Ankrd1	107765	1	1602	0.039984	0	.	.	0.236495	.	.	.	1.15471	1.55549	1.38007	.
1444833_at	Facl3	74205	1	1603	0.0400742	0	.	.	0.0655597	.	.	.	0.998378	0.858312	0.62694	.
1454831_at	9430020E02Rik	213541	1	1604	0.0401172	0	.	.	0.118094	.	.	.	0.647723	0.863905	1.15217	.
1450067_a_at	Unknown	.	1	1605	0.0401244	0	.	.	0.898721	.	.	.	1.0485	1.39356	1.4033	.
1437080_s_at	3230402J05Rik	108784	1	1606	0.0401284	0	.	.	0.066543	.	.	.	17.4839	25.5376	19.9804	.
1440608_at	1810034K20Rik	67881	1	1607	0.0401531	0	.	.	0.0325338	.	.	.	0.700351	0.72106	1.00892	.
1434302_at	Psmd11	69077	1	1608	0.0401865	0	.	.	0.0267461	.	.	.	3.97186	7.03307	4.18711	.
1434856_at	Unknown	.	1	1609	0.0401881	0	.	.	0.0253137	.	.	.	0.682923	0.432616	0.707619	.
1453286_at	9430025M21Rik	77300	1	1610	0.0402259	0	.	.	0.0616717	.	.	.	2.82096	3.73859	3.06826	.
1455021_at	Ndufs1	227197	1	1611	0.0402441	0	.	.	0.0981384	.	.	.	1.01754	0.705138	0.877765	.
1416877_a_at	Plxna2	18845	1	1612	0.0402545	0	.	.	0.0205164	.	.	.	17.2098	23.3209	16.6793	.
1424607_a_at	Gabbr1	54393	1	1613	0.0402576	0	.	.	0.0667088	.	.	.	3.19235	2.02612	2.74469	.
1426645_at	Mrpl51	66493	1	1614	0.0402792	0	.	.	0.0259749	.	.	.	1.87694	3.23602	1.8319	.
1435051_at	Unknown	.	1	1615	0.0403045	0	.	.	0.857671	.	.	.	1.34933	2.58671	2.5876	.
1428201_at	Hspca	15519	1	1616	0.0403259	0	.	.	0.251583	.	.	.	3.46054	5.90243	4.95934	.
1427874_at	2610034K17Rik	72404	1	1617	0.0403387	0	.	.	0.028377	.	.	.	1.50011	1.47904	1.03522	.
1416764_at	1110002H14Rik	68544	1	1618	0.0403519	0	.	.	0.0305543	.	.	.	5.33133	4.47003	5.26159	.
1453846_at	Zfp313	81018	1	1619	0.0404379	0	.	.	0.0321866	.	.	.	0.940649	0.982449	1.36085	.
1436182_at	Ttc11	66437	9	1620	0.0404815	0	.	.	0.0312313	.	.	.	0.762133	0.341289	0.736013	.
1448570_at	2810013C04Rik	69959	1	1621	0.0404882	0	.	.	0.0487629	.	.	.	2.30454	3.59733	2.61108	.
1415790_at	Satb1	20230	1	1622	0.0405999	0	.	.	0.712165	.	.	.	0.940245	1.37583	1.33573	.
1446569_at	Gmfb	63985	1	1623	0.0406289	0	.	.	0.715908	.	.	.	0.947948	0.693553	0.663302	.
1437206_at	BC002236	79560	1	1624	0.0406409	0	.	.	0.709585	.	.	.	2.45294	2.02789	1.97831	.
1422823_at	Unknown	.	1	1625	0.0406936	0	.	.	0.0148486	.	.	.	0.211238	0.286719	0.163532	.
1433293_at	2900045N06Rik	72895	1	1626	0.0407353	0	.	.	0.752659	.	.	.	1.04842	0.713572	0.696529	.
1453364_x_at	Eps8	13860	1	1627	0.04074	0	.	.	0.13351	.	.	.	0.719569	1.2365	0.944543	.
1438688_at	1500032O14Rik	69027	1	1628	0.0407689	0	.	.	0.051539	.	.	.	27.4589	25.454	19.1175	.
1426461_at	9130019O22Rik	78921	1	1629	0.0407778	0	.	.	0.0155552	.	.	.	9.42096	7.74766	10.4651	.
1457268_at	Srrm2	75956	1	1630	0.0408022	0	.	.	0.0992202	.	.	.	5.62246	4.9384	4.10331	.
1445789_at	Ugp2	216558	1	1631	0.0408205	0	.	.	0.114778	.	.	.	0.450362	0.56335	0.715647	.
1456871_a_at	AW907654	208266	1	1632	0.0408597	0	.	.	0.0152312	.	.	.	6.72338	7.55991	5.66244	.
1422706_at	Unknown	.	1	1633	0.0408803	0	.	.	0.0182934	.	.	.	0.714556	1.06341	0.623781	.
1438432_at	E130113K22Rik	239510	1	1634	0.0409316	0	.	.	0.634204	.	.	.	8.10552	4.98452	5.49322	.
1434541_x_at	Unknown	.	1	1635	0.0409377	0	.	.	0.9056	.	.	.	1.69971	3.00002	2.90992	.
1447703_x_at	2010309L07Rik	66485	4	1636	0.040943	0	.	.	0.278671	.	.	.	1.49135	4.82782	2.94622	.
1416324_s_at	Khdrbs1	20218	1	1637	0.0409854	0	.	.	0.21987	.	.	.	1.04817	0.7608	0.6251	.
1440355_at	Unknown	.	1	1638	0.0410779	0	.	.	0.027971	.	.	.	0.960522	1.72073	0.993919	.
1451810_at	2410004N11Rik	66989	1	1639	0.0410955	0	.	.	0.0642936	.	.	.	0.383578	0.216108	0.31972	.
1433851_at	Unknown	.	1	1640	0.041165	0	.	.	0.0157486	.	.	.	0.800068	0.691192	0.989009	.
1438771_at	ORF63	224419	1	1641	0.0411653	0	.	.	0.317961	.	.	.	2.20476	1.01703	1.41252	.
1457289_at	Ppp4r2	232314	1	1642	0.0411905	0	.	.	0.0387798	.	.	.	0.874366	0.453704	0.780731	.
1442743_at	Unknown	.	1	1643	0.0412051	0	.	.	0.0599126	.	.	.	1.05642	1.18354	1.59371	.
1451714_a_at	Nr2e1	21907	1	1644	0.0412408	0	.	.	0.0250158	.	.	.	15.105	10.501	15.3565	.
1423917_a_at	Unknown	.	1	1645	0.0412785	0	.	.	0.0209781	.	.	.	1.50496	2.37465	1.40406	.
1427843_at	Map2k3	26397	1	1646	0.0412871	0	.	.	0.223413	.	.	.	0.87634	0.687707	0.560613	.
1429596_at	Cttn	13043	1	1647	0.041325	0	.	.	0.353798	.	.	.	0.507832	0.726083	0.644623	.
1453848_s_at	Cebpb	12608	1	1648	0.0413381	0	.	.	0.426551	.	.	.	0.788879	0.583288	0.523341	.
1448979_at	2400002F02Rik	69701	1	1649	0.0413532	0	.	.	0.0150891	.	.	.	0.921579	1.07808	0.794436	.
1455073_at	2610005H11Rik	72114	1	1650	0.0413633	0	.	.	0.159039	.	.	.	0.549775	0.741608	0.645313	.
1444591_at	Muted	17828	4	1651	0.0413938	0	.	.	0.285865	.	.	.	0.158164	0.63563	0.342158	.
1455011_at	Cdadc1	71891	1	1652	0.0414578	0	.	.	0.0496706	.	.	.	1.02479	1.51083	1.12047	.
1426790_at	Unknown	.	1	1653	0.0415148	0	.	.	0.525612	.	.	.	1.73087	1.10655	1.00817	.
1442982_at	Stard4	170459	1	1654	0.0415243	0	.	.	0.0151723	.	.	.	2.13603	1.83829	2.45348	.
1418753_at	Ssrp1	20833	1	1655	0.0415419	0	.	.	0.0184764	.	.	.	0.797375	0.610661	0.851726	.
1458797_at	D14Abb1e	218850	1	1656	0.0415447	0	.	.	0.238415	.	.	.	0.643107	0.444523	0.364566	.
1460330_at	Gfpt2	14584	1	1657	0.0415778	0	.	.	0.0452905	.	.	.	2.02122	3.03994	2.1976	.
1428130_at	Unknown	.	1	1658	0.0415823	0	.	.	0.497513	.	.	.	3.21649	2.34259	2.17075	.
1442525_at	Anxa3	11745	1	1659	0.0416075	0	.	.	0.790285	.	.	.	1.15107	1.48313	1.52222	.
1435929_at	Lman1	70361	1	1660	0.0416125	0	.	.	0.08205	.	.	.	6.19573	3.40841	5.14555	.
1416538_at	Unknown	.	9	1661	0.0416307	0	.	.	0.0376987	.	.	.	0.206408	0.0647883	0.162318	.
1455466_at	9630033F20Rik	319801	1	1662	0.0416415	0	.	.	0.0892183	.	.	.	0.747828	0.657567	0.526563	.
1455554_at	Ysg2	22619	1	1663	0.0416611	0	.	.	0.0354122	.	.	.	4.94642	2.76979	4.73454	.
1416158_at	E230012M21	243277	1	1664	0.0417163	0	.	.	0.127859	.	.	.	0.507212	0.607868	0.739094	.
1455951_at	A830039N20Rik	268723	1	1665	0.0417206	0	.	.	0.120559	.	.	.	5.07863	10.5085	7.02447	.
1427991_s_at	Nr2f2	11819	1	1666	0.0417229	0	.	.	0.382032	.	.	.	0.855897	1.5687	1.30288	.
1429797_at	Unknown	.	1	1667	0.0417507	0	.	.	0.0153214	.	.	.	0.285141	0.412229	0.179306	.
1458040_at	4930550B20Rik	77593	1	1668	0.0417804	0	.	.	0.01883	.	.	.	1.31129	0.910931	1.47067	.
1439834_at	5730596K20Rik	109168	1	1669	0.0418178	0	.	.	0.0206902	.	.	.	0.498697	0.565834	0.297271	.
1458587_at	Unknown	.	9	1670	0.0418621	0	.	.	0.0176853	.	.	.	1.71867	0.858005	2.38476	.
1423686_a_at	2400009B08Rik	68234	1	1671	0.0418664	0	.	.	0.0221405	.	.	.	2.45525	3.46895	2.36599	.
1437777_at	2310047D07Rik	69657	1	1672	0.0418796	0	.	.	0.420852	.	.	.	0.476626	0.332981	0.367972	.
1417251_at	1110020C13Rik	66151	1	1673	0.0419382	0	.	.	0.056428	.	.	.	1.04843	1.83203	1.21944	.
1435371_x_at	Atf2	11909	1	1674	0.0419867	0	.	.	0.25132	.	.	.	0.496745	0.291287	0.353685	.
1417093_a_at	Palmd	114301	1	1675	0.0421147	0	.	.	0.0164733	.	.	.	0.4882	0.535512	0.401856	.
1427448_at	Ces3	104158	1	1676	0.0421422	0	.	.	0.485812	.	.	.	0.369174	0.60168	0.682722	.
1435870_at	Gtf2h4	14885	1	1677	0.0421458	0	.	.	0.0368262	.	.	.	1.77622	1.1796	1.66786	.
1422443_at	Rabep1	54189	1	1678	0.0421756	0	.	.	0.0232626	.	.	.	2.28388	3.46882	2.21351	.
1448474_at	Sycp3	20962	1	1679	0.0422338	0	.	.	0.0562033	.	.	.	9.56906	7.5334	8.98895	.
1459765_s_at	Xpnpep1	170750	1	1680	0.0423426	0	.	.	0.025132	.	.	.	51.5659	68.9062	51.205	.
1426485_at	Nek7	59125	1	1681	0.0423566	0	.	.	0.0318116	.	.	.	6.16409	10.1149	6.40118	.
1452743_at	Unknown	.	1	1682	0.042435	0	.	.	0.0486731	.	.	.	2.02839	1.49777	1.88914	.
1434438_at	Ubxd2	67812	1	1683	0.0424461	0	.	.	0.222533	.	.	.	1.67649	1.09135	1.28206	.
1448545_at	Pole3	59001	1	1684	0.0424487	0	.	.	0.302596	.	.	.	2.72774	1.72628	2.00241	.
1449007_at	Samhd1	56045	1	1685	0.0425254	0	.	.	0.415836	.	.	.	1.3806	2.70527	2.33616	.
1447864_s_at	Sdc2	15529	1	1686	0.0425548	0	.	.	0.0435464	.	.	.	1.18295	2.51719	1.3599	.
1428261_at	Btg3	12228	1	1687	0.0425607	0	.	.	0.814311	.	.	.	1.46192	2.15847	2.13778	.
1441022_at	Pogk	71592	1	1688	0.0425648	0	.	.	0.0165864	.	.	.	1.27604	1.03638	2.03272	.
1439860_at	2310042L06Rik	76457	9	1689	0.0425838	0	.	.	0.0302005	.	.	.	1.39265	0.549736	1.50753	.
1426344_at	Arih1	23806	1	1690	0.0426837	0	.	.	0.207484	.	.	.	1.86788	1.3077	1.51607	.
1427640_a_at	Unknown	.	1	1691	0.0426924	0	.	.	0.0173538	.	.	.	0.137783	0.0887426	0.161704	.
1422874_at	Gle1l	74412	9	1692	0.0427515	0	.	.	0.0344666	.	.	.	0.190626	0.0467867	0.169069	.
1423645_a_at	Cbfa2t1h	12395	1	1693	0.0427645	0	.	.	0.0304349	.	.	.	5.44132	4.10612	5.32014	.
1460366_at	Acrbp	54137	1	1694	0.0428175	0	.	.	0.0179749	.	.	.	0.500067	0.62221	0.459176	.
1424723_s_at	2600009A06Rik	72118	1	1695	0.0428315	0	.	.	0.0343657	.	.	.	1.11108	1.76445	1.19925	.
1459301_at	BC022146	225898	1	1696	0.0428434	0	.	.	0.189233	.	.	.	1.74929	1.05744	1.32359	.
1416630_at	Cstf3	228410	1	1697	0.0429079	0	.	.	0.0159129	.	.	.	1.73145	2.14765	1.23399	.
1455260_at	Unknown	.	1	1698	0.0429538	0	.	.	0.0405981	.	.	.	0.449787	0.716772	0.493668	.
1427100_at	Idb3	15903	1	1699	0.0429975	0	.	.	0.243176	.	.	.	2.26704	1.36049	1.63375	.
1437223_s_at	Mlr1	209707	1	1700	0.0430071	0	.	.	0.0194434	.	.	.	4.93858	7.39608	4.39554	.
1428766_at	1810034B16Rik	70083	1	1701	0.0430076	0	.	.	0.0169542	.	.	.	1.00833	1.16277	0.940678	.
1437841_x_at	Xbp1	22433	3	1702	0.0430162	0	.	.	0.021031	.	.	.	0.821067	1.90485	0.772272	.
1439500_at	4833420N02Rik	67390	1	1703	0.0430449	0	.	.	0.0157487	.	.	.	1.74784	1.43031	2.11325	.
1449323_a_at	AI481750	105859	1	1704	0.0430683	0	.	.	0.0255223	.	.	.	8.70539	12.3065	8.58646	.
1449999_a_at	Scrn1	69938	1	1705	0.0430705	0	.	.	0.288767	.	.	.	6.63278	2.80512	4.14427	.
1452062_at	Rpl3	27367	1	1706	0.0431359	0	.	.	0.0732449	.	.	.	0.645037	0.740279	0.949661	.
1446018_at	Cacna2d1	12293	1	1707	0.0431389	0	.	.	0.0161178	.	.	.	0.735603	0.904033	0.546631	.
1418980_a_at	Prpsap2	212627	1	1708	0.0431779	0	.	.	0.0540162	.	.	.	0.636927	0.35443	0.553408	.
1439435_x_at	Unknown	.	1	1709	0.0432013	0	.	.	0.0385002	.	.	.	7.90525	8.3136	11.6141	.
1439128_at	Cnp1	12799	1	1710	0.0432408	0	.	.	0.0832677	.	.	.	12.3145	7.45257	10.3433	.
1423276_at	Pgk1	18655	4	1711	0.0432523	0	.	.	0.223913	.	.	.	0.0380059	0.124972	0.0830048	.
1433768_at	Unknown	.	1	1712	0.0433793	0	.	.	0.0372515	.	.	.	11.8994	6.94731	11.3039	.
1450321_at	AU041483	106347	1	1713	0.0434667	0	.	.	0.183118	.	.	.	0.124414	0.227017	0.406052	.
1441177_at	2410003B16Rik	72333	1	1714	0.0434752	0	.	.	0.0468037	.	.	.	0.939118	0.82589	0.554082	.
1460179_at	Zfp354c	30944	1	1715	0.0434916	0	.	.	0.0437298	.	.	.	2.29735	3.11007	2.43853	.
1450269_a_at	Unknown	.	1	1716	0.0435567	0	.	.	0.64498	.	.	.	0.919548	0.670945	0.642353	.
1455220_at	Dnaja1	15502	1	1717	0.04357	0	.	.	0.0636221	.	.	.	1.47721	0.765676	1.25861	.
1454960_at	Pfkl	18641	1	1718	0.0436008	0	.	.	0.982869	.	.	.	11.7376	9.09502	9.15291	.
1455487_at	Frat2	212398	1	1719	0.0436209	0	.	.	0.0290813	.	.	.	2.72206	5.11623	2.86339	.
1423063_at	Madh3	17127	1	1720	0.0436843	0	.	.	0.432144	.	.	.	3.21083	1.92728	2.15748	.
1434944_at	2600014M03Rik	69900	1	1721	0.0437084	0	.	.	0.99754	.	.	.	12.2693	6.14712	6.13169	.
1428615_at	Dnmt3a	13435	1	1722	0.0437121	0	.	.	0.0267239	.	.	.	3.69575	3.74085	2.96618	.
1454636_at	Dm15	13400	1	1723	0.0437481	0	.	.	0.141073	.	.	.	2.47809	1.68699	2.0785	.
1424062_at	P2y5	67168	9	1724	0.0438039	0	.	.	0.112405	.	.	.	12.0901	4.27274	7.75305	.
1452544_x_at	Cbx5	12419	1	1725	0.0438055	0	.	.	0.0300479	.	.	.	1.20443	0.716159	1.17861	.
1418541_at	Ube2d1	216080	1	1726	0.0438434	0	.	.	0.0276886	.	.	.	0.256302	0.147614	0.262209	.
1456769_at	H2-D1	14964	1	1727	0.0438495	0	.	.	0.891951	.	.	.	2.93524	3.91049	3.91839	.
1417010_at	2810429O05Rik	52504	1	1728	0.0438522	0	.	.	0.01682	.	.	.	9.29345	7.11902	11.0699	.
1418525_at	Dusp3	72349	1	1729	0.0438722	0	.	.	0.0403501	.	.	.	0.470482	0.493411	0.627024	.
1423803_s_at	Zfp238	30928	1	1730	0.043892	0	.	.	0.172262	.	.	.	5.44667	6.08526	6.72274	.
1432269_a_at	Pcm1	18536	7	1731	0.0439212	0	.	.	0.25602	.	.	.	0.368189	0.1258	0.0840704	.
1419022_a_at	Gltscr2	68077	1	1732	0.0439332	0	.	.	0.0209482	.	.	.	12.4821	9.20371	13.5064	.
1427742_a_at	Sh3kbp1	58194	1	1733	0.0440696	0	.	.	0.909298	.	.	.	1.00505	0.603415	0.60637	.
1422615_at	Eno1	13806	1	1734	0.0441311	0	.	.	0.617626	.	.	.	0.35697	0.164147	0.202849	.
1435579_at	Copeb	23849	1	1735	0.0441424	1	.	.	0.0343223	.	.	.	1.19432	0.700759	1.14919	.
1426361_at	Map4k4	26921	1	1736	0.0442162	0	.	.	0.0369397	.	.	.	2.75681	1.5081	2.52886	.
1436963_x_at	Unknown	.	1	1737	0.0442366	0	.	.	0.256411	.	.	.	0.296657	0.187222	0.144585	.
1422810_at	5730454B08Rik	70579	1	1738	0.0442445	0	.	.	0.085566	.	.	.	0.440644	0.238877	0.343057	.
1435717_at	1810059G22Rik	67706	1	1739	0.0442572	0	.	.	0.0507553	.	.	.	1.53788	1.65995	2.08266	.
1417128_at	Zfp191	59057	4	1740	0.0442778	0	.	.	0.784064	.	.	.	0.313809	1.00179	0.840228	.
1439104_at	Pin4	69713	1	1741	0.0443323	0	.	.	0.395669	.	.	.	1.24311	0.862155	0.965358	.
1452823_at	2810052M02Rik	67220	1	1742	0.0443334	0	.	.	0.356075	.	.	.	3.4597	2.31887	2.62734	.
1435235_at	1110049L02Rik	68761	1	1743	0.0443404	0	.	.	0.0346276	.	.	.	0.401428	0.815589	0.441351	.
1435524_at	Gstk1	76263	1	1744	0.0443495	0	.	.	0.0217447	.	.	.	2.83004	4.23428	2.68187	.
1421772_a_at	Txnl	53382	1	1745	0.0443831	0	.	.	0.0590879	.	.	.	9.01295	8.35145	6.73352	.
1426484_at	2010109N14Rik	69895	1	1746	0.0444351	0	.	.	0.128684	.	.	.	0.670073	1.40245	0.92867	.
1433983_at	Cox7a2l	20463	1	1747	0.0444847	0	.	.	0.0353574	.	.	.	0.84446	1.42879	0.890861	.
1420142_s_at	Ubxd2	67812	1	1748	0.0445648	0	.	.	0.0181436	.	.	.	1.36924	1.84986	1.22097	.
1418209_a_at	Magi1	215748	1	1749	0.0445875	0	.	.	0.0450434	.	.	.	19.8157	14.0787	18.482	.
1427037_at	Pa2g4	18813	7	1750	0.0446108	0	.	.	0.467272	.	.	.	3.05566	0.97639	1.24754	.
1440151_s_at	Pfn2	18645	1	1751	0.0446377	0	.	.	0.875744	.	.	.	7.26689	11.9211	11.6211	.
1444764_at	Eif4g1	320196	1	1752	0.0446588	0	.	.	0.0192738	.	.	.	0.456273	0.636324	0.409066	.
1432107_at	Edf1	59022	9	1753	0.04475	0	.	.	0.066678	.	.	.	3.59973	1.41543	2.83861	.
1415865_s_at	A130022J21Rik	320617	1	1754	0.0447924	0	.	.	0.0195266	.	.	.	3.63363	2.67467	4.01228	.
1444083_at	2310010M20Rik	69576	1	1755	0.0448869	0	.	.	0.396506	.	.	.	118.16	57.2314	68.5425	.
1416082_at	Bpgm	12183	1	1756	0.044902	0	.	.	0.0238671	.	.	.	8.82	12.0704	8.5833	.
1453003_at	2310036G12Rik	70283	1	1757	0.0449111	0	.	.	0.0165465	.	.	.	1.9927	1.57547	2.76846	.
1451649_a_at	Rab1	19324	1	1758	0.0449414	0	.	.	0.121074	.	.	.	0.436319	0.714854	0.548337	.
1434553_at	Sorl1	20660	1	1759	0.0449629	0	.	.	0.0426757	.	.	.	1.62481	1.85591	3.27793	.
1428739_at	Unknown	.	4	1760	0.0449636	0	.	.	0.788447	.	.	.	1.00409	3.82303	3.22211	.
1454817_at	C730036B01Rik	99887	1	1761	0.0449931	0	.	.	0.0165136	.	.	.	0.452095	0.589635	0.351545	.
1438701_at	Unknown	.	9	1762	0.0450133	0	.	.	0.066362	.	.	.	0.344523	0.125066	0.247339	.
1443050_at	6230425C22Rik	217109	1	1763	0.0450281	0	.	.	0.0185692	.	.	.	0.675099	0.744015	0.546276	.
1454891_at	B830009D06Rik	319962	1	1764	0.0450792	0	.	.	0.0222841	.	.	.	0.199913	0.219291	0.115683	.
1451545_at	BC032265	238024	1	1765	0.0450832	0	.	.	0.656169	.	.	.	0.933525	1.69048	1.51673	.
1446516_at	Cds2	110911	1	1766	0.0451586	0	.	.	0.0177064	.	.	.	1.11826	1.38922	0.710592	.
1416365_at	Tdrd3	219249	1	1767	0.0451764	0	.	.	0.691346	.	.	.	33.8567	17.0008	19.2746	.
1433925_at	Bcl7c	12055	1	1768	0.0451877	0	.	.	0.359475	.	.	.	5.19333	2.84793	2.26916	.
1439196_at	Hspcb	15516	1	1769	0.0452152	0	.	.	0.432705	.	.	.	6.9219	2.96465	3.87253	.
1448313_at	C920003I06	234663	1	1770	0.0453702	0	.	.	0.0359886	.	.	.	6.34606	4.74402	6.20982	.
1453634_a_at	Hook3	320191	1	1771	0.0453813	0	.	.	0.0410125	.	.	.	1.5986	1.54129	1.23145	.
1424634_at	Cln2	12751	1	1772	0.0454824	0	.	.	0.0171359	.	.	.	0.429901	0.268038	0.585719	.
1454650_at	Erp29	67397	1	1773	0.0455645	0	.	.	0.236567	.	.	.	34.2664	13.92	21.5114	.
1440097_at	Tceal1	237052	1	1774	0.0455987	0	.	.	0.999506	.	.	.	0.987302	1.41831	1.425	.
1456262_at	Trim35	66854	1	1775	0.0457293	0	.	.	0.905618	.	.	.	1.62529	1.02779	0.979221	.
1418715_at	Mirg	373070	1	1776	0.04574	0	.	.	0.0800248	.	.	.	0.912297	1.75397	1.17481	.
1448962_at	Rbm5	83486	1	1777	0.0458301	0	.	.	0.0370706	.	.	.	1.1645	0.662752	1.07915	.
1457806_at	Pank1	75735	1	1778	0.0458433	0	.	.	0.24001	.	.	.	1.55223	0.987898	0.781303	.
1448183_a_at	Myh11	17880	5	1779	0.0458489	0	.	.	0.12928	.	.	.	0.133854	0.0153136	0.0773793	.
1423941_at	Unknown	.	1	1780	0.0458791	0	.	.	0.0171619	.	.	.	6.01995	5.12731	7.49183	.
1440836_at	Hif1a	15251	1	1781	0.0459388	0	.	.	0.108927	.	.	.	2.58483	3.33138	2.87606	.
1438578_a_at	Camk2g	12325	1	1782	0.0459649	1	.	.	0.0184153	.	.	.	0.983179	1.21956	0.884165	.
1423236_at	BC035291	208043	1	1783	0.0461706	0	.	.	0.175886	.	.	.	3.76336	2.4423	2.95475	.
1435777_at	1110056N09Rik	68815	1	1784	0.0461813	0	.	.	0.017664	.	.	.	3.44909	3.79463	3.26334	.
1434933_at	Unknown	.	1	1785	0.0462273	0	.	.	0.409651	.	.	.	5.05601	5.88343	6.22731	.
1452048_at	C130081G24	330636	1	1786	0.0463071	0	.	.	0.0270557	.	.	.	4.56726	6.52014	4.51264	.
1437873_at	5730557L09Rik	108770	1	1787	0.0463216	0	.	.	0.0205841	.	.	.	0.994394	0.652803	1.09535	.
1433662_s_at	Mrpl12	56282	1	1788	0.046359	0	.	.	0.23578	.	.	.	8.35172	4.37851	5.63442	.
1418089_at	6030490I01Rik	240064	1	1789	0.0463702	0	.	.	0.974965	.	.	.	2.28749	3.33071	3.27613	.
1451521_x_at	Timp2	21858	1	1790	0.0464998	0	.	.	0.017458	.	.	.	5.8735	6.66505	4.86324	.
1427347_s_at	Stx8	55943	1	1791	0.0465069	0	.	.	0.0727532	.	.	.	0.530669	1.40117	0.806389	.
1434362_at	Wbscr1	22384	1	1792	0.0465573	0	.	.	0.0364741	.	.	.	1.95931	1.51252	1.90784	.
1451909_a_at	Tubb2	22151	1	1793	0.0465622	0	.	.	0.264373	.	.	.	0.687318	0.857921	0.991921	.
1448666_s_at	Unknown	.	1	1794	0.0466431	0	.	.	0.0171491	.	.	.	3.53386	2.60386	5.12183	.
1423480_at	Prpf4b	19134	1	1795	0.0466515	0	.	.	0.870145	.	.	.	0.841684	1.01192	0.999081	.
1426017_a_at	Tob2	57259	1	1796	0.0467038	0	.	.	0.0185724	.	.	.	1.05367	1.17189	0.848445	.
1446389_at	1500002M01Rik	68979	1	1797	0.0467231	0	.	.	0.156267	.	.	.	0.69834	0.526903	0.393756	.
1435377_at	0610011L14Rik	68295	1	1798	0.0467329	0	.	.	0.226754	.	.	.	2.28599	3.45741	2.9124	.
1419924_at	Unknown	.	1	1799	0.0467361	0	.	.	0.0266136	.	.	.	0.506227	0.669766	0.493426	.
1426403_at	2410002O22Rik	66975	1	1800	0.0468328	0	.	.	0.020325	.	.	.	0.887114	0.997942	0.590471	.
1450350_a_at	A730024A03Rik	216742	1	1801	0.0468543	0	.	.	0.560178	.	.	.	0.390029	0.567837	0.640119	.
1455465_at	Unknown	.	1	1802	0.0468866	0	.	.	0.0275128	.	.	.	1.08396	0.81879	1.09417	.
1457730_at	Jundm2	81703	1	1803	0.0468925	0	.	.	0.341658	.	.	.	0.769492	0.647873	0.597334	.
1425270_at	D030036P13Rik	320105	1	1804	0.0468959	0	.	.	0.0216321	.	.	.	11.1367	8.74002	11.7353	.
1439708_at	C730036B14Rik	319573	1	1805	0.0469103	0	.	.	0.0403765	.	.	.	1.95254	3.04701	2.0496	.
1419753_at	Kif1b	16561	1	1806	0.0469733	0	.	.	0.367078	.	.	.	0.636754	0.461571	0.507634	.
1419159_at	8430427K15Rik	242702	1	1807	0.046999	0	.	.	0.0173265	.	.	.	1.38548	1.28508	1.50464	.
1425281_a_at	Nfx1	74164	1	1808	0.0470093	0	.	.	0.0526161	.	.	.	4.12898	9.58665	5.18922	.
1417968_a_at	Golga3	269682	1	1809	0.0470581	0	.	.	0.0278521	.	.	.	1.43565	1.71691	1.42146	.
1426759_at	Dsip1	14605	1	1810	0.0470694	0	.	.	0.934009	.	.	.	1.12665	1.44962	1.46196	.
1449254_at	Mbd1	17190	1	1811	0.0471166	0	.	.	0.085204	.	.	.	0.319242	0.528267	1.28058	.
1458190_at	Map4k3	225028	1	1812	0.0471256	0	.	.	0.0957295	.	.	.	1.22073	1.35913	1.63816	.
1454892_at	Spp1	20750	1	1813	0.0471794	0	.	.	0.1168	.	.	.	4.35666	6.70689	5.21298	.
1421903_at	Arhgap4	171207	1	1814	0.0471913	0	.	.	0.380163	.	.	.	0.457935	0.62178	0.707935	.
1460390_at	Pitpnb	56305	1	1815	0.0474027	0	.	.	0.149943	.	.	.	0.477217	0.20886	0.321605	.
1455331_at	2810405O22Rik	67224	1	1816	0.0474104	0	.	.	0.193234	.	.	.	1.71252	2.33539	2.05053	.
1441190_at	Sorl1	20660	1	1817	0.0474217	0	.	.	0.36981	.	.	.	1.55157	1.15292	1.25875	.
1439969_at	A230102O09Rik	98354	1	1818	0.0474258	0	.	.	0.0492725	.	.	.	2.91817	1.79011	2.62973	.
1443262_at	Unknown	.	9	1819	0.0474314	0	.	.	0.160238	.	.	.	0.287018	0.0774538	0.132311	.
1452753_at	Unknown	.	1	1820	0.0474864	0	.	.	0.0696711	.	.	.	1.78274	1.10129	1.51676	.
1419516_at	Mrps14	64659	1	1821	0.0476657	0	.	.	0.128269	.	.	.	1.07483	1.63123	1.2939	.
1449099_at	Unknown	.	1	1822	0.0476669	0	.	.	0.111701	.	.	.	3.29193	2.52265	2.9341	.
1451793_at	D0HXS9928E	108160	1	1823	0.0477347	0	.	.	0.992795	.	.	.	1.00478	0.521589	0.5449	.
1429579_at	Lrba	80877	1	1824	0.0477463	0	.	.	0.0386752	.	.	.	0.694526	0.72094	1.17828	.
1425921_a_at	4930429H24Rik	75785	1	1825	0.0477651	0	.	.	0.0612187	.	.	.	0.276258	0.512262	0.312366	.
1416275_at	6330407I18Rik	70710	1	1826	0.0478039	0	.	.	0.0246267	.	.	.	1.23451	0.88251	1.32657	.
1420640_at	1810055G02Rik	72056	1	1827	0.0478067	0	.	.	0.403757	.	.	.	0.645741	0.834825	0.774943	.
1416469_at	Slc26a6	171429	1	1828	0.0478123	0	.	.	0.0203271	.	.	.	0.918531	1.2695	0.835854	.
1439855_at	Jmy	57748	1	1829	0.0478849	0	.	.	0.07704	.	.	.	1.1638	0.595189	0.974305	.
1428337_at	Luzp1	269593	1	1830	0.0479554	0	.	.	0.631704	.	.	.	0.921276	1.17097	1.12387	.
1426236_a_at	1200009B18Rik	67456	1	1831	0.0479696	0	.	.	0.024966	.	.	.	10.4193	5.80802	11.6114	.
1427433_s_at	1810034K20Rik	67881	1	1832	0.0479911	0	.	.	0.283275	.	.	.	0.255966	0.164078	0.128843	.
1454556_at	Glul	14645	1	1833	0.0480406	0	.	.	0.164032	.	.	.	0.284326	0.557828	0.414149	.
1455680_at	5730446D14Rik	66640	1	1834	0.0480422	0	.	.	0.064294	.	.	.	14.079	8.45056	12.6075	.
1427929_a_at	2700057C20Rik	77024	1	1835	0.0481024	0	.	.	0.28373	.	.	.	1.07178	0.879224	0.944421	.
1426384_a_at	9630025H16Rik	319878	1	1836	0.0481493	0	.	.	0.160319	.	.	.	12.96	7.80999	9.84984	.
1456232_at	2310036D04Rik	69598	1	1837	0.0481553	0	.	.	0.238055	.	.	.	2.01079	1.51319	1.26626	.
1416385_a_at	Ywhae	22627	1	1838	0.0481728	0	.	.	0.138258	.	.	.	2.2223	3.07781	2.57603	.
1440358_at	Gmeb1	56809	1	1839	0.0481933	0	.	.	0.0218401	.	.	.	1.02168	1.13637	0.663341	.
1417149_at	M6pr	17113	1	1840	0.0482668	0	.	.	0.0338152	.	.	.	0.843702	1.16436	0.860724	.
1446417_at	Snn	20621	1	1841	0.0483253	0	.	.	0.840425	.	.	.	0.4694	0.973893	1.00016	.
1430786_at	P4ha2	18452	1	1842	0.0483755	0	.	.	0.0257922	.	.	.	21.0161	15.0397	22.0631	.
1428542_at	Unknown	.	1	1843	0.0484069	1	.	.	0.209416	.	.	.	1.8838	2.79067	2.33563	.
1429976_at	1110002E22Rik	67816	1	1844	0.0484395	0	.	.	0.0179832	.	.	.	0.0626554	0.0391954	0.0939663	.
1447074_at	2010003J03Rik	69860	1	1845	0.0484462	0	.	.	0.0256342	.	.	.	0.839614	0.882503	0.534115	.
1420017_at	Clasp2	76499	1	1846	0.0484477	0	.	.	0.0180053	.	.	.	1.53354	1.2071	2.01708	.
1449648_s_at	Unknown	.	1	1847	0.0484576	0	.	.	0.0297712	.	.	.	1.06648	1.59279	1.03167	.
1447100_s_at	Tm4sf3	216350	1	1848	0.0484673	0	.	.	0.0586757	.	.	.	0.6485	0.789689	1.30185	.
1416300_a_at	Rpo1-1	20016	1	1849	0.0484944	0	.	.	0.019577	.	.	.	58.9896	68.3495	44.1503	.
1416247_at	5730508B09Rik	70617	1	1850	0.0485447	0	.	.	0.154812	.	.	.	1.81905	1.39944	1.59092	.
1451401_a_at	Slc25a3	18674	1	1851	0.048557	0	.	.	0.161479	.	.	.	0.888419	2.13041	1.41677	.
1436641_at	Dctn3	53598	1	1852	0.0485586	0	.	.	0.651511	.	.	.	0.305086	0.501897	0.562401	.
1430176_at	0610009K11Rik	68350	1	1853	0.0486167	0	.	.	0.225412	.	.	.	2.19362	1.08301	1.48082	.
1427432_a_at	Unknown	.	1	1854	0.0486312	0	.	.	0.275481	.	.	.	1.98213	2.70021	2.40093	.
1434168_at	5430433E21Rik	74492	1	1855	0.0486424	0	.	.	0.0237875	.	.	.	3.27315	5.33602	3.13396	.
1433482_a_at	Sfrs10	20462	1	1856	0.0486594	0	.	.	0.618939	.	.	.	0.437985	0.667304	0.616424	.
1449893_a_at	Peo1	226153	1	1857	0.0488301	0	.	.	0.0235362	.	.	.	0.975629	0.535599	1.03732	.
1436248_at	D3Ertd330e	51886	1	1858	0.0488442	0	.	.	0.32131	.	.	.	1.94663	2.43236	2.73749	.
1427720_a_at	Lrig1	16206	1	1859	0.0488687	0	.	.	0.140164	.	.	.	3.02425	4.78536	3.77816	.
1438246_at	6530401P13	226525	1	1860	0.0488721	0	.	.	0.103429	.	.	.	0.699357	0.487483	0.315427	.
1435317_x_at	Nnp1	18114	1	1861	0.0488747	0	.	.	0.128094	.	.	.	0.509639	0.721557	0.600996	.
1431091_at	Csnk1g1	71616	1	1862	0.0488873	0	.	.	0.775511	.	.	.	0.765777	0.409999	0.451024	.
1438796_at	Psma6	26443	3	1863	0.0489614	0	.	.	0.0193052	.	.	.	0.495708	1.53522	0.211114	.
1451462_a_at	2600014C22Rik	72135	1	1864	0.0489773	0	.	.	0.149727	.	.	.	0.473326	0.596398	0.733287	.
1452848_at	Chi3l1	12654	1	1865	0.049091	0	.	.	0.0230009	.	.	.	1.88629	1.54863	1.96407	.
1417562_at	Ifnar2	15976	1	1866	0.0491166	0	.	.	0.0447809	.	.	.	3.26522	5.62328	3.60693	.
1450845_a_at	Unknown	.	1	1867	0.0491383	0	.	.	0.268837	.	.	.	1.40453	1.98545	1.7398	.
1438803_s_at	Eif4ebp1	13685	1	1868	0.0491413	0	.	.	0.072213	.	.	.	1.66425	3.18492	1.94485	.
1418443_at	Bzw1	66882	1	1869	0.0491829	0	.	.	0.361622	.	.	.	1.07368	2.14413	1.66624	.
1418726_a_at	Snx16	74718	1	1870	0.0492163	0	.	.	0.177612	.	.	.	0.0978374	0.136076	0.170593	.
1421705_at	Xpo1	103573	8	1871	0.0493033	0	.	.	0.018647	.	.	.	0.145667	0.234129	0.0717018	.
1460184_at	Tnnt2	21956	1	1872	0.049306	0	.	.	0.297014	.	.	.	10.0061	5.62498	7.02769	.
1428353_at	Scn3a	20269	1	1873	0.0493276	0	.	.	0.617357	.	.	.	1.76456	2.31293	2.47581	.
1416974_at	Hadhsc	15107	1	1874	0.0493874	0	.	.	0.168628	.	.	.	1.07174	1.23425	1.40744	.
1433899_x_at	1110054H05Rik	66635	1	1875	0.0493945	0	.	.	0.77774	.	.	.	2.6364	1.22193	1.19729	.
1435326_at	Stam2	56324	1	1876	0.0494426	0	.	.	0.0191258	.	.	.	2.31009	3.08161	1.95572	.
1415880_a_at	Tgfb1i4	21807	1	1877	0.0494596	0	.	.	0.466097	.	.	.	31.6183	22.6638	24.6861	.
1449575_a_at	AW112037	98667	1	1878	0.0495213	0	.	.	0.0411825	.	.	.	20.4958	20.96	23.9828	.
1427136_s_at	Lamp1	16783	1	1879	0.0495334	0	.	.	0.338783	.	.	.	1.1023	0.799334	0.677717	.
1426379_at	Gstp2	14870	1	1880	0.0495638	0	.	.	0.710666	.	.	.	0.995479	1.56982	1.49665	.
1426954_at	AI450757	218543	1	1881	0.049594	0	.	.	0.138844	.	.	.	1.40475	1.90308	1.61654	.
1444746_at	2310046H11Rik	75705	1	1882	0.0497023	0	.	.	0.874375	.	.	.	0.439254	0.685797	0.709222	.
1417815_a_at	Trim33	94093	1	1883	0.0497445	0	.	.	0.0761088	.	.	.	8.62338	6.03918	7.70501	.
1422997_s_at	Unknown	.	1	1884	0.04976	0	.	.	0.316012	.	.	.	0.453989	0.7901	0.659882	.
1418952_at	Tde1	26943	1	1885	0.0497607	0	.	.	0.137106	.	.	.	7.36894	4.20843	5.84133	.
1447938_at	Mte1	171210	1	1886	0.0498079	0	.	.	0.226888	.	.	.	1.92826	1.2839	0.996833	.
1452084_at	In(10)17Rk-p	69506	1	1887	0.0498132	0	.	.	0.090286	.	.	.	4.19233	3.18399	3.77805	.
1452591_a_at	4933409K07Rik	108816	1	1888	0.0498262	0	.	.	0.0381491	.	.	.	1.37642	1.68795	1.40024	.
1431726_a_at	2810055E05Rik	230780	1	1889	0.0498488	0	.	.	0.283618	.	.	.	1.47429	0.765591	1.01693	.
1428772_at	2410018G20Rik	72083	1	1890	0.0498751	0	.	.	0.124392	.	.	.	1.18485	1.90167	1.45863	.
1449356_at	5530601I19Rik	71448	1	1891	0.0498771	0	.	.	0.807677	.	.	.	12.3443	17.7582	18.3063	.
1459835_s_at	1110004L07Rik	76284	1	1892	0.0499795	0	.	.	0.504454	.	.	.	1.52408	3.01435	2.72806	.
1437884_at	Asb5	76294	1	1893	0.0501	1	.	.	0.246984	.	.	.	1.75754	1.29116	1.05263	.
1423679_at	Dnaja1	15502	1	1894	0.0501715	0	.	.	0.0202391	.	.	.	2.25501	3.35211	1.87059	.
1437728_at	Arl8	75869	1	1895	0.0503138	1	.	.	0.909548	.	.	.	6.48435	2.65418	3.02852	.
1418127_a_at	2810432L12Rik	67063	1	1896	0.0503648	0	.	.	0.0765458	.	.	.	1.39287	2.16585	1.60845	.
1428857_at	AW050020	268420	1	1897	0.0504318	0	.	.	0.0644362	.	.	.	1.23495	1.88164	1.36697	.
1449697_s_at	Pdcd8	26926	1	1898	0.0504338	0	.	.	0.0288994	.	.	.	7.94132	8.08986	6.41375	.
1436654_at	2610304F09Rik	269003	9	1899	0.050477	0	.	.	0.019624	.	.	.	0.302483	0.144942	0.429039	.
1419088_at	Mfn1	67414	1	1900	0.0504943	0	.	.	0.157341	.	.	.	0.796835	0.473524	0.629409	.
1422547_at	5830483C08Rik	209334	1	1901	0.0505135	0	.	.	0.0538111	.	.	.	1.62868	2.27983	1.76265	.
1419931_at	Timp3	21859	1	1902	0.0506506	0	.	.	0.018858	.	.	.	0.527915	0.420758	0.685376	.
1459151_x_at	Ranbp1	19385	1	1903	0.0507288	0	.	.	0.133832	.	.	.	2.2025	2.79642	2.4586	.
1452333_at	Abcb7	11306	1	1904	0.0507845	0	.	.	0.474209	.	.	.	1.44455	0.645513	0.837683	.
1438267_x_at	Ifi35	70110	1	1905	0.0507934	0	.	.	0.0350045	.	.	.	5.75278	7.40468	5.85809	.
1444104_at	Smarca2	67155	1	1906	0.0508543	0	.	.	0.12274	.	.	.	0.192516	0.258423	0.429899	.
1429587_at	Rnps1	19826	1	1907	0.0508567	0	.	.	0.019147	.	.	.	0.794113	1.19939	0.615208	.
1416146_at	Unknown	.	1	1908	0.0508619	0	.	.	0.0450435	.	.	.	2.48495	4.50811	2.84354	.
1460677_at	D8Ertd233e	52202	2	1909	0.0509292	0	.	.	0.222877	.	.	.	0.210012	2.50064	0.838567	.
1415989_at	Hspa4	15525	1	1910	0.0509497	0	.	.	0.187753	.	.	.	0.200646	0.289837	0.430765	.
1436489_x_at	Spats2	72572	1	1911	0.0509865	0	.	.	0.055073	.	.	.	3.01558	1.94625	2.75408	.
1449885_at	Vcam1	22329	1	1912	0.0509985	0	.	.	0.877203	.	.	.	0.139379	0.239842	0.233737	.
1416085_s_at	C85492	215494	1	1913	0.051038	0	.	.	0.214127	.	.	.	25.8802	17.0347	20.309	.
1458253_at	Tm4sf10	192216	1	1914	0.0510574	0	.	.	0.0190321	.	.	.	0.662065	0.5043	0.981949	.
1451506_at	Zfp216	22682	1	1915	0.0511628	0	.	.	0.0731805	.	.	.	14.0288	8.25018	12.4104	.
1448013_at	Unknown	.	1	1916	0.0511636	0	.	.	0.432209	.	.	.	0.704894	0.976242	1.10886	.
1456581_x_at	Mef2c	17260	1	1917	0.0511942	0	.	.	0.728371	.	.	.	6.44364	9.01231	8.57794	.
1432158_a_at	2810030C21Rik	72686	1	1918	0.0512019	0	.	.	0.029398	.	.	.	3.50274	2.35264	3.5741	.
1431230_a_at	Gdi3	14569	1	1919	0.0512037	0	.	.	0.0231522	.	.	.	0.849146	1.1892	0.781421	.
1428737_s_at	Trappc2	66226	1	1920	0.0513228	0	.	.	0.0227973	.	.	.	0.697588	0.568215	0.7442	.
1426851_a_at	Btbd9	224671	1	1921	0.0513436	0	.	.	0.54675	.	.	.	0.339026	0.479664	0.518608	.
1456288_at	9130427A09Rik	107022	1	1922	0.0513802	0	.	.	0.267193	.	.	.	1.60891	1.13206	1.28742	.
1441813_at	Nov	18133	1	1923	0.0514825	0	.	.	0.309665	.	.	.	0.385885	0.65345	0.555531	.
1448237_x_at	Slfn5	327978	1	1924	0.0515174	0	.	.	0.98663	.	.	.	6.97808	5.89242	5.90761	.
1459473_at	Unknown	.	1	1925	0.051552	0	.	.	0.290626	.	.	.	0.434612	0.354382	0.318498	.
1427881_at	Ldh2	16832	1	1926	0.0516187	0	.	.	0.104017	.	.	.	0.652078	1.01468	0.772778	.
1437462_x_at	Unknown	.	1	1927	0.0516234	0	.	.	0.788648	.	.	.	0.642418	1.30617	1.19127	.
1452661_at	AA408582	99480	1	1928	0.0516547	0	.	.	0.0191185	.	.	.	17.2159	22.3274	13.2904	.
1438937_x_at	Mmp15	17388	1	1929	0.0516777	0	.	.	0.0430296	.	.	.	0.913542	0.603937	0.882193	.
1416617_at	Tfrc	22042	1	1930	0.0517449	0	.	.	0.54891	.	.	.	0.892759	0.503315	0.573816	.
1437473_at	Ang1	11727	1	1931	0.0517511	0	.	.	0.75762	.	.	.	10.137	5.91105	5.44825	.
1450648_s_at	Acas2l	68738	9	1932	0.051772	0	.	.	0.128453	.	.	.	2.58644	0.982356	1.55307	.
1420696_at	Unknown	.	1	1933	0.0518118	0	.	.	0.156075	.	.	.	0.587651	0.69973	0.847855	.
1439464_s_at	H2-Ab1	14961	1	1934	0.051828	0	.	.	0.490547	.	.	.	0.849589	1.87711	1.62923	.
1451316_a_at	Sema3c	20348	1	1935	0.0518349	0	.	.	0.0522773	.	.	.	8.27848	8.78671	10.9117	.
1456070_at	Invs	16348	1	1936	0.0519797	0	.	.	0.0577866	.	.	.	0.562927	0.975533	0.6352	.
1439877_at	Picalm	233489	1	1937	0.0520418	0	.	.	0.0216461	.	.	.	1.09019	1.55996	0.964962	.
1455778_at	Unknown	.	1	1938	0.0520691	0	.	.	0.0506535	.	.	.	1.8891	1.28855	1.75447	.
1416568_a_at	Unknown	.	1	1939	0.0520814	0	.	.	0.13821	.	.	.	2.37472	1.79991	1.37057	.
1443228_at	D430019P06Rik	319811	1	1940	0.0521082	0	.	.	0.108794	.	.	.	0.230529	0.462484	0.320204	.
1455749_x_at	Acinus	56215	1	1941	0.0521089	0	.	.	0.761652	.	.	.	1.19617	2.12624	2.31413	.
1456058_at	Unknown	.	1	1942	0.0521896	0	.	.	0.79009	.	.	.	1.46117	2.26179	2.34227	.
1451271_a_at	Ndufa7	66416	1	1943	0.0522416	0	.	.	0.083511	.	.	.	7.71454	6.83296	5.17191	.
1427324_at	AI043120	225432	1	1944	0.0522532	0	.	.	0.0584339	.	.	.	1.04289	2.24366	1.29074	.
1434575_at	Acat1	110446	1	1945	0.0522536	0	.	.	0.0200272	.	.	.	0.675508	0.909817	0.553741	.
1453169_a_at	Unknown	.	1	1946	0.0523775	0	.	.	0.0560224	.	.	.	1.05725	1.56155	1.17035	.
1418536_at	Epb4.1l1	13821	1	1947	0.0525108	0	.	.	0.232786	.	.	.	0.802029	0.569657	0.664364	.
1428247_at	Gtf2h1	14884	1	1948	0.0525327	0	.	.	0.132949	.	.	.	1.45393	1.29021	1.11833	.
1456603_at	H2-Q7	15018	3	1949	0.0526137	0	.	.	0.0339441	.	.	.	1.34922	3.49353	1.51106	.
1450911_at	1810012I05Rik	69091	1	1950	0.0526349	0	.	.	0.130642	.	.	.	3.59473	5.05217	4.18754	.
1417210_at	1500005K14Rik	76566	1	1951	0.0526368	0	.	.	0.139576	.	.	.	1.25576	1.52917	1.93504	.
1437419_at	Ppib	19035	1	1952	0.052647	0	.	.	0.154058	.	.	.	0.315191	0.432742	0.369899	.
1448128_at	Eif2s3y	26908	1	1953	0.0526847	0	.	.	0.614099	.	.	.	1.54365	1.91736	1.99886	.
1431098_at	Bmp2k	140780	5	1954	0.0527447	0	.	.	0.101473	.	.	.	7.69881	1.20626	5.39606	.
1428497_at	Ppgb	19025	1	1955	0.052759	0	.	.	0.219508	.	.	.	1.57781	1.34208	1.19421	.
1421664_a_at	Rsn	56430	1	1956	0.0528676	0	.	.	0.0233786	.	.	.	6.49624	4.61596	7.10111	.
1417697_at	2810012K13Rik	75420	1	1957	0.0528983	0	.	.	0.917793	.	.	.	0.390187	0.200509	0.207642	.
1452184_at	Styx	56291	1	1958	0.0530192	0	.	.	0.282862	.	.	.	51.2052	39.3201	33.6426	.
1446285_at	Soat1	20652	1	1959	0.0531041	0	.	.	0.984239	.	.	.	0.905821	0.689658	0.68603	.
1419031_at	Ndufb9	66218	1	1960	0.0531289	0	.	.	0.296712	.	.	.	0.312891	0.125908	0.170516	.
1438848_at	Unknown	.	1	1961	0.053152	0	.	.	0.0210516	.	.	.	0.845921	0.979808	0.624354	.
1428186_at	Fads2	56473	1	1962	0.0531727	0	.	.	0.0635211	.	.	.	2.4206	4.00662	2.82214	.
1428455_at	Unknown	.	1	1963	0.0532132	0	.	.	0.51643	.	.	.	0.572778	0.315349	0.365704	.
1426285_at	Kctd6	71393	1	1964	0.0532555	0	.	.	0.0371854	.	.	.	1.22836	1.25076	1.64395	.
1452786_at	Col14a1	12818	1	1965	0.0532662	0	.	.	0.0390317	.	.	.	1.35342	1.85932	1.38859	.
1456308_x_at	Lama2	16773	1	1966	0.0532699	0	.	.	0.0201442	.	.	.	12.227	13.3713	10.7552	.
1436585_at	1600025P05Rik	72026	1	1967	0.0533311	0	.	.	0.576086	.	.	.	0.445004	0.634201	0.595023	.
1429906_at	Trim28	21849	1	1968	0.0533376	0	.	.	0.0353291	.	.	.	0.390134	0.408169	0.204135	.
1421137_a_at	Unknown	.	2	1969	0.0534382	0	.	.	0.356082	.	.	.	0.012938	0.0904246	0.0414316	.
1439127_at	A930035E12Rik	77966	7	1970	0.0534844	0	.	.	0.488035	.	.	.	10.2912	3.71177	5.28559	.
1444352_at	Pkib	18768	1	1971	0.0535241	0	.	.	0.0719911	.	.	.	0.429533	0.371974	0.238439	.
1447666_x_at	AI314180	230249	1	1972	0.0535315	0	.	.	0.044847	.	.	.	1.87783	1.40784	1.79622	.
1419126_at	Zfp287	170740	1	1973	0.0535353	0	.	.	0.140919	.	.	.	1.69285	1.10905	1.38583	.
1424299_at	Unknown	.	1	1974	0.0535426	0	.	.	0.0401466	.	.	.	3.16004	2.33761	3.08786	.
1422363_at	Hoxd9	15438	1	1975	0.0535459	0	.	.	0.0216993	.	.	.	0.467405	0.380433	0.517901	.
1451428_x_at	2010001O09Rik	67013	1	1976	0.0535808	0	.	.	0.0242845	.	.	.	1.68766	2.58046	1.56236	.
1443932_at	Olfr64	18365	9	1977	0.0536596	0	.	.	0.0363889	.	.	.	4.32238	1.91099	4.68546	.
1435206_at	Egfl7	353156	1	1978	0.0536635	0	.	.	0.0266622	.	.	.	1.66556	0.939273	1.78792	.
1422514_at	Klhdc1	271005	1	1979	0.0537002	0	.	.	0.0897626	.	.	.	2.02479	1.44355	1.79609	.
1433018_at	Slc24a4	238384	1	1980	0.0537493	0	.	.	0.201899	.	.	.	0.294459	0.381736	0.484898	.
1417237_at	Aebp1	11568	1	1981	0.0537703	0	.	.	0.0348822	.	.	.	1.05118	0.703396	1.06268	.
1457177_at	4930560O18Rik	75838	1	1982	0.0537835	0	.	.	0.0275435	.	.	.	1.4863	1.00847	1.57038	.
1426276_at	Pld2	18806	1	1983	0.0537843	0	.	.	0.0217314	.	.	.	0.455785	0.369313	0.504175	.
1452434_s_at	Unknown	.	1	1984	0.0538547	0	.	.	0.0244042	.	.	.	1.30079	0.876067	1.43771	.
1421535_a_at	9130009C22Rik	71586	1	1985	0.0538741	0	.	.	0.0217453	.	.	.	1.71331	1.36242	1.92617	.
1416762_at	Dgcr6	13353	1	1986	0.0538906	0	.	.	0.0314661	.	.	.	2.32001	3.26062	2.26109	.
1420120_at	Pde4a	18577	1	1987	0.053905	0	.	.	0.0231273	.	.	.	0.402511	0.464402	0.383682	.
1437284_at	S100a10	20194	1	1988	0.0539232	0	.	.	0.0238711	.	.	.	1.22561	1.73137	1.09154	.
1460591_at	Phf3	213109	1	1989	0.0539261	0	.	.	0.0294491	.	.	.	6.97161	4.27792	7.71286	.
1445888_x_at	Unknown	.	1	1990	0.0539457	0	.	.	0.196503	.	.	.	4.70957	5.50666	6.24966	.
1450084_s_at	Esr1	13982	1	1991	0.0539493	0	.	.	0.329221	.	.	.	3.13974	2.17456	2.48686	.
1448600_s_at	Adprtl3	235587	4	1992	0.0540167	0	.	.	0.46601	.	.	.	0.0770441	0.204361	0.162033	.
1445676_at	Ivns1abp	117198	1	1993	0.0540436	0	.	.	0.34355	.	.	.	0.852697	0.548224	0.644202	.
1417820_at	Vav3	57257	1	1994	0.0540565	0	.	.	0.0577872	.	.	.	1.38985	1.3143	1.03	.
1455854_a_at	Unknown	.	1	1995	0.0541033	0	.	.	0.165408	.	.	.	4.62475	5.5981	5.10322	.
1437680_x_at	Tor1b	30934	1	1996	0.054129	0	.	.	0.374596	.	.	.	3.11077	2.17481	2.4308	.
1426598_at	Unknown	.	1	1997	0.0541999	0	.	.	0.0661629	.	.	.	0.289736	0.331618	0.508783	.
1423572_at	Glrx2	69367	1	1998	0.0542031	0	.	.	0.592023	.	.	.	1.80052	1.08886	1.20955	.
1438012_at	Uty	22290	9	1999	0.0542156	0	.	.	0.0909303	.	.	.	14.3126	5.9814	11.4799	.
[truncated: 20,606 more rows]
